# Supplementary material for: Optimization of the treatment with beta-lactam antibiotics in critically ill patients—guidelines from the French Society of Pharmacology and Therapeutics (Société Française de Pharmacologie et Thérapeutique—SFPT) and the French Society of Anaesthesia and Intensive Care Medicine (Société Française d’Anesthésie et Réanimation—SFAR)
Source: Crit Care. 2019 Mar 29;23:104. doi: 10.1186/s13054-019-2378-9 (PMC6441232; doi:10.1186/s13054-019-2378-9)
Supplement: Supplementary file 1 — GRADE Table - First area - PK variability provides the GRADE Table summarizing the methods and the results of the studies taken into consideration to formulate the recommendations of the first area of the guidelines: “Pharmacokinetic variability of beta-lactam antibiotics”. GRADE Table - Second area – PK-PD provides the GRADE Table summarizing the methods and the results of the studies taken into consideration to formulate the recommendations of the second area of the guidelines: “Pharmacokinetic-Pharmacodynamic relationship of beta-lactam antibiotics”. GRADE Table - Third area – Administration of beta-lactams provides the GRADE Table summarizing the methods and the results of the studies taken into consideration to formulate the recommendations of the third area of the guidelines: “Administration of beta-lactam antibiotics”. GRADE Table - Fourth area – TDM provides the GRADE Table summarizing the methods and the results of the studies taken into consideration to formulate the recommendations of the fourth area of the guidelines: “Therapeutic Drug Monitoring of beta-lactam antibiotics”. Flow-charts of study seletion provides a flow chart of the selection of the relevant studies among all the studies identified by the literature search for each of the four areas of the guidelines. Supplementary method file provides the keywords used for the bibliographic search for each of the four areas of the guidelines. (ZIP 134 kb) [file 13054_2019_2378_MOESM1_ESM.zip › GRADE Table - First area - PK variability.xlsx]

## Sheet: PK variability
Studies	Reference #	Studies design	Quality estimation				Criteria	Infection	Antibiotic	Observed concentrations (C) /Simulation (S)	Bacteria	MIC (Y/N)	Number of patients	Effect				Quality	Importance
			Bias probability	Indirect data	Imprécision	Publication Bias								Covariates	Vd	CL	T1/2 (h)
Mortality (main criterion)
-
PKPD target attainment (main criterion)
Delattre et al,, 2012	18	Prospective descriptive	Not serious	No	Low	No	PK parameters and covariates	severe sepsis or septic shock	piperacillin	C	NA	N	22	CL : Weight. ClCr. CL amikacin. C6-8h amikacin Vd: Weight. V1 amikacin. C1h amikacin	median (L/70Kg) = 24.0 (CV = 45.4%)	median (L/h/70Kg)=9.97 (CV = 51.5%)	NA	HIGH	5
									cefepime				19		median (L/70Kg) = 17.8 (CV = 39.2%)	median (L/h/70Kg)= 6.77 (CV = 47.1%)	NA
									ceftazidime				18		median (L/70Kg) = 20.3 (CV = 63.0%)	median (L/h/70Kg) = 3.91	NA
									meropenem				19		median (L/70Kg) = 24.4 (CV = 53.60%)	median (L/h/70Kg)= 9.87 (CV = 44.10%)	NA
Chapuis et al., 2010	16	Prospective descriptive	Not serious	No	Low	No	PK parameters and covariates	nosocomial pneumonia.	cefepime	C	Enterobacteriaceae, Pseudomonas aeruginosa, Staphylococcus aureus	N	21	CL : CLCr	mean (L/Kg) = 0.413+/-0.12	mean (L/h/Kg) = 0.13 +/- 0.08	mean = 4.03 +/- 3.19	MODERATE	5
Nicasio et al., 2009	15	Prospective descriptive	Not serious	No	Low	No	PK parameters and covariates	ventilator-associated pneumonia	cefepime	C	NA	N	26	CL : CLCr Vd : weight	mean (L/Kg) = 0.26 +/- 0.19	NA	NA	MODERATE	5
Georges et al., 2008	12	Prospective descriptive	Not serious	No	Low	No	PK parameters and covariates	ventilator-associated pneumonia	cefepime	C	NA	N	55	CL : serum creatinine Vd : weight	mean (L) = 20.9 (CV = 60%)	Vd : poids (L/h) = 8.24 (CV = 45%)	NA	HIGH	5
Roos et al., 2006	11	Prospective descriptive	Not serious	No	Low	No	PK parameters and covariates	sepsis	cefepime	C	Escherichia coli, Klebsiella pneumoniae, Pseudomonas aeruginosa, Acinetobacter baumannii.	N	13	CL : CLCr	mean (L) : V1= 5.74 (CV = 61%) ; V2 = 9.57 (CV = 42%); V3= 7.3 (CV = 0 .fixed)	mean (mL/min) = 108.5 (CV = 61%)	NA	MODERATE	5
Lipman et al., 2003	13	Prospective descriptive	Not serious	No	Low	No	PK parameters and covariates	sepsis	cefepime	C	Escherichia coli, Klebsiella pneumoniae, Pseudomonas aeruginosa, Acinetobacter baumannii.	N	12	CL : CLCr	Initial : mean (L) = 23 (CV = 21.7%) Steady state : mean (L) = 24 (CV = 33.3%)	Initial : mean (mL/min) = 113 (CV = 35.4%) Steady state : mean (mL/min) = 127 (CV = 33.1%)	Initial : mean = 3.3 (CV = 45.5%) Steady state : mean = 3.2 (CV = 65.6%)	HIGH	5
									cefpirome				13	CL : CLCr	Initial : mean (L) = 26 (CV = 30.8%) Steady state : mean (L) = 24 (CV = 37.5%)	Initial : mean (mL/min) = 147 (CV = 38.8%) Steady state : mean (mL/min) = 138 (CV = 42.0%)	Initial : mean = 3.1 (CV = 38.7%) Steady state : mean = 3.0 (CV = 46.7%)
Sampol et al., 2000	14	Prospective controlled	Not serious	No	Low	No	PK parameters and covariates	burn	cefepime	C	NA	N	6	NA	Day 1 : mean (L/kg) = 0.36 (CV = 27.8%) Day 3 : mean (L/kg) = 0.35 (CV = 28.6%)	Day 1 : mean (mL/min) = 152 (CV = 16.4%) Day 3 : mean (mL/min) = 133 (CV = 21.9%)	Day 1 : mean = 2.45 (CV = 22.9%) Day 3 : mean = 2.62 (CV = 20.2%)	LOW	5
Carlier et al., 2014	32	Prospective descriptive	Not serious	No	Low	No	PK parameters and covariates	pulmonary infection	cefuroxime	C	Escherichia coli, Staphylococcus aureus, Haemophilus influenzae, Klebsiella oxytoca, Raoultella ornithinolytica, Proteus mirabilis, Streptococcus pneumoniae, Morganella morganii	N	20	CL : CLCr	median (L) : V1= 10.5 (CI95 8.8- 12.9); V2= 12.0 (CI95 9.3-14.6)	median (L/h) = 9.0 (CI95 8.0-10.1)	NA	MODERATE	5
Liebchen et al., 2014	41	Prospective descriptive	Not serious	No	Low	No	PK parameters and covariates	hospital acquired pneumonia, ventilator associated pneumonia, urinary tract infection	ertapenem	C	MSSA, Klebsiella pneumoniae, Serratia marcescens, Escherichia coli	N	19	NA	Total ertapenem : median (L) = 19.2 (14.8-36.2) Free ertapenem: median (L) = 47.5 (30.4-71.0)	Total ertapenem : median (L/h) = 2.56 (1.69-6.67) Free ertapenem: median (L/h) = 5.61 (3.84-15.1)	Total ertapenem : median = 4.71 (3.76-6.52) Free ertapenem: median = 4.36 (3.25-8.15)	MODERATE	5
Kitzes-Cohen et al., 2002	37	Prospective comparative	Not serious	No	Low	No	PK parameters and covariates	sepsis	meropenem	C	Acinetobacter baumanii, Pseudomonas aeruginosa, Klebsiella pneumoniae, Escherichia coli	Y	CLCr > 50mL/min: n = 8 CLCr < 50 mL/min : n = 6	CLCr	CLCr > 50mL/min: mean (L) = 21.7 (CV = 26.3%) CLCr < 50 mL/min: mean (L) = 17.1 (CV = 12.3%)	CLCr > 50mL/min: mean (mL/min)= 155.8 (CV = 26.1%) CLCr < 50 mL/min: mean (mL/min)= 77.7 (CV = 20.3%)	CLCr > 50mL/min: mean = 2.5 (CV = 48.0%) CLCr < 50 mL/min: mean (mL/min)= 3.9 (CV = 41.0%)	LOW	5
Seyler et al., 2011	17	Prospective descriptive	Not serious	No	Low	No	PK parameters and covariates	severe sepsis or septic shock	piperacillin	C	NA	N	16	NA	median (L/Kg) = 0.44 (0.22-1.72)	median (mL/min/Kg) = 1.15 (0.27 - 6.26)	medain = 4.16 (1.05 - 15.3)	MODERATE	5
									cefepime				8	NA	median (L/Kg) = 0.55 (0.33-0.94)	median (mL/min/Kg) = 1.04 (0.43 - 2.97)	median = 6.17 (3.30 - 22.9)
Arzuaga et al., 2005	38	Prospective comparative	Not serious	No	Low	No	PK parameters and covariates	NA	piperacillin	NA	NA	NA	CLCr > 50 mL/mn : n = 4 CLCr < 50 mL/mn : n = 5 CLCr < 10 mL/mn : n = 5	CL. %CLcvvh : CLCr	CLCr > 50 mL/min: mean (L)= 44.9 (CV = 45.4%) CLCr < 50 mL/min: mean (L)= 26.8 (CV = 73.9%) CLCr < 10 mL/min: mean (L)= 21.0 (CV = 55.7%)	CLCr > 50 mL/min: mean (mL/min)= 265.2 (CV = 57.4%); %CLcvvh = 2.8 CLCr < 50 mL/min: mean (mL/min)= 90.6 (CV = 33.2%); %CLcvvh= 12.7 CLCr < 10 mL/min: mean (mL/min)= 50.0 (CV = 106.0%); %CLcvvh = 37%	CLCr > 50 mL/min: mean = 2.6 (CV = 30.8%) CLCr < 50 mL/min: mean = 4.2 (CV = 54.8%) CLCr < 10 mL/min: mean = 7.8 (CV = 53.8%)	MODERATE	5
									tazobactam				CLCr > 50 mL/mn : n = 4 CLCr < 50 mL/mn : n = 5 CLCr < 10 mL/mn : n = 5	CL. %CLcvvh : CLCr	CLCr > 50 mL/min: mean (L)= 60.3 (CV = 57.4%) CLCr < 50 mL/min: mean (L)= 21.6 (CV = 13.9%) CLCr < 10 mL/min: mean (L)= 18.9 (CV = 37.6%)	CLCr > 50 mL/min: mean (mL/min)= 180.1 (CV = 41.0%); %CLcvvh = 13.1 CLCr < 50 mL/min: mean (mL/min)= 68.2 (CV = 38.4%); %CLcvvh= 35.4 CLCr < 10 mL/min: mean (mL/min)= 50.4 (CV = 75.9%); %CLcvvh = 62.5	CLCr > 50 mL/min: mean = 5.0 (CV = 78.8%) CLCr < 50 mL/min: mean = 4.1 (CV = 21.9%) CLCr < 10 mL/min: mean = 7.9 (CV = 37.9%)
Carlier et al., 2013	NQ	Prospective descriptive	Not serious	No	Low	No	PK parameters and covariates	NA	amoxicillin	C	NA	N	13	CL : unrinary creatinine clearance	mean = V1= 13.5 (CI95 10.2 -17.7). V2= 14.1 (CI95 11.7 -27.7)	mean = Moy (L/h) = 10. 3 (CI95 8.6- 12.6)	NA	LOW	5
Sakka et al., 2007	NQ	Prospective RCT	Not serious	No	Low	No	PK parameters and covariates	acquired pneumonia	imipenem	C	Enterobacter cloacae, Enterobacter gergoviae, Pseudomonas aeruginosa, Klebsiella pneumoniae, Escherichia coli, Serratia marcescens, Proteus mirabilis, Acinetobacter baumannii	Y	20	CL : age, size, weight, body surface area	mean (L) = 12.2 (CV = 81.4 %)	mean (mL/min) = 205 (CV = 90.2 %)	NA	MODERATE	5
Roos et al., 2007	NQ	Prospective descriptive	Not serious	No	Low	No	PK parameters and covariates	NA	cefpirome	C	NA	N	12	Cl : Clcr Vd : weight	mean (L) = 9.04 (CV = 50.0%)	mean (L /h)= 7.54 (CV = 65%)	NA	LOW	5
Abdul-Aziz et al., 2015	NQ	Prospective descriptive	Not serious	No	Low	No	PK parameters and covariates	sepsis	doripenem	C	Acinetobacter baumannii, Pseudomonas aeruginosa	N	12	Cl : Clcr	mean (L/70Kg) : V1= 15.8 (CI95 10.5-22.0). V2=18.1 (CI95 12.2-26.6)	mean (L/h/70Kg) = 9.9 (CI95 8.9-10.9)	NA	LOW	5
Clinical cure (secondary criterion)
-
Microbiological cure (secondary criterion)
-
Ventilator-free days (secondary criterion)
-
ICU free days/ICU length of stay (secondary criterion)
-
Adverse drug reactions (secondary criterion)
-
NA : not available
PK : pharmacokinetics
MSSA : methicillin-sensitive Staphylococcus aureus
CL : clearance
Vd : Volume of distribution
V1 : First compartment volume of distribution
V2 : Second compartment volume of distribution
CI : confidence interval
CV : coefficient of variation
T1/2 : elimination half-life
CVVH : continuous veno-venous hemofiltration
CVVHDF : continuous veno-venous hemodiafiltration
CLcr : creatinine clearance
NQ : not quoted in the manuscript
RCT : randomized controlled trial
