# Supplementary material for: Optimization of the treatment with beta-lactam antibiotics in critically ill patients—guidelines from the French Society of Pharmacology and Therapeutics (Société Française de Pharmacologie et Thérapeutique—SFPT) and the French Society of Anaesthesia and Intensive Care Medicine (Société Française d’Anesthésie et Réanimation—SFAR)
Source: Crit Care. 2019 Mar 29;23:104. doi: 10.1186/s13054-019-2378-9 (PMC6441232; doi:10.1186/s13054-019-2378-9)
Supplement: Supplementary file 1 — GRADE Table - First area - PK variability provides the GRADE Table summarizing the methods and the results of the studies taken into consideration to formulate the recommendations of the first area of the guidelines: “Pharmacokinetic variability of beta-lactam antibiotics”. GRADE Table - Second area – PK-PD provides the GRADE Table summarizing the methods and the results of the studies taken into consideration to formulate the recommendations of the second area of the guidelines: “Pharmacokinetic-Pharmacodynamic relationship of beta-lactam antibiotics”. GRADE Table - Third area – Administration of beta-lactams provides the GRADE Table summarizing the methods and the results of the studies taken into consideration to formulate the recommendations of the third area of the guidelines: “Administration of beta-lactam antibiotics”. GRADE Table - Fourth area – TDM provides the GRADE Table summarizing the methods and the results of the studies taken into consideration to formulate the recommendations of the fourth area of the guidelines: “Therapeutic Drug Monitoring of beta-lactam antibiotics”. Flow-charts of study seletion provides a flow chart of the selection of the relevant studies among all the studies identified by the literature search for each of the four areas of the guidelines. Supplementary method file provides the keywords used for the bibliographic search for each of the four areas of the guidelines. (ZIP 134 kb) [file 13054_2019_2378_MOESM1_ESM.zip › GRADE Table - Fourth area - TDM.xlsx]

## Sheet: TDM vs no TDM
Studies	References	Studies design	Quality estimation				Criteria	Infection	Antibiotic	Observed concentrations (C) /Simulation (S)	Bacteria	MIC (Y/N)	Number of patients	Effect	Quality	Importance
			Bias probability	Indirect data	Imprécision	Publication Bias
Mortality (primary criteria)
Machado et al., 2017	101	monocentric retrospective	Not serious	No	low	No	14-day mortality	Pneumonia, BSI, Burn infection, UTI	Meropenem, imipenem, piperacillin	C	Acinetobacter baumannii, Staphylococcus aureus, Pseudomonas aeruginosa, Enterobacteriaceae	Y	77 (TDM group) vs 63 (no TDM group)	16% (TDM group) vs 14%(no TDM group), p= 0.99	Medium	9
PKPD target attainment (primary criteria)
De Waele et al., 2014	99	prospective partially blinded randomised controlled trial	Not serious	No	low	No	fCmin>MIC at 72h	Diverse	Meropenem	S	43 causative microorganisms	Y	21 (TDM group) vs 20 (no TDM group)	95% (TDM group) vs 68% (no TDM group), p < 0.05	Medium	5
De Waele et al., 2014	99	prospective partially blinded randomised controlled trial	Not serious	No	low	No	fCmin >4x MIC at 72h	Diverse	Piperacillin	S	43 causative microorganisms	Y	21 (TDM group) vs 20 (no TDM group)	58% (TDM group) vs 16% (no TDM group), p = 0.007	Medium	5
Fournier al., 2015	100	monocentric retrospective	Not serious	No	low	No	Cmin>MIC	Diverse	Imipenem/cilastatin, meropenem	C	Pseudomonas aeruginosa, Klebsiella pneumoniae, Acinetobacter baumainni, Enterobacter cloacae, Proteus mirabilis, MRSA, MSSA	N	22 (TDM group) vs 82 (no TDM group)	Of 23 TDM determinations for imipenem/cilastatin, 11 (47.8%) were insufficient. The number of TDM requests was correlated with daily dose (r=0.7).	Low	5
Microbiological success (secondary criteria)
De Waele et al., 2014	99	prospective partially blinded randomised controlled trial	Not serious	No	low	No	Microbiological success at days 7	Diverse	Piperacillin	S	43 causative microorganisms	Y	21 (TDM group) vs 20 (no TDM group)	1/21 (TDM group) vs 5/20 (no TDM group), p =0.009	Medium	7
Clinical cure (secondary criteria)
Machado et al., 2017	101	monocentric retrospective	Not serious	No	low	No	Clinical improvment at days 14	Pneumonia, BSI, Burn infection, UTI	Meropenem, imipenem, piperacillin	C	Acinetobacter baumannii, Staphylococcus aureus, Pseudomonas aeruginosa, Enterobacteriaceae	Y	77 (TDM group) vs 63 (no TDM group)	60% (TDM group) vs 52% (no TDM group), p = 0.37	Medium	8
De Waele et al., 2014	99	prospective partially blinded randomised controlled trial	Not serious	No	low	No	Clinical succes at day 7	Pneumopathy	Meropenem	S	43 causative microorganisms	Y	21 (TDM group) vs 20 (no TDM group)	2/21 (TDM group) vs 4/20 (no TDM group), p = 0.41	Medium	8
ICU free days (secondary criteria)
Adverse drug reaction (secondary criteria)
MIC : minimum inhibitory concentration
ICU : intensive care unit
TDM : therapeutic drug monitoring
BSI : blood stream infection
UTI : urinary tract infections

## Sheet: Observational study
Studies	Reference	Studies design	Quality estimation				Criteria	Infection	Antibiotic	Observed concentrations (C) /Simulation (S)	Bacteria	MIC (Y/N)	Number of patients	Effect	Quality	Importance
			Bias probability	Indirect data	Imprécision	Publication Bias
Mortality (main criterion)
Abdul-Aziz et al.. 2016	91	Prospective open RCT	Not serious	No	low	No	Mortality at day 30	Diverse	Piperacilline. Meropenem. Cefepime	C	Pseudomonas aeruginosa. Acinetobacter baumanii. Klebsiella pneumoniae	N	70 (CI group) vs 70 (II group)	86.2% (CI group) vs 56.7% (II group). p=0.012	MODERATE	9
PKPD target attainment (main criterion)
Georges et al.. 2012	72	PTA monte carlo simulation	Serious	Yes	High	No	PKPD target = 5x MIC	Pneumopathy	Ceftazidime	S	Pseudomonas aeruginosa	N	72 (Pkpop model) vs 1000 (simulation)	PTA of 80% : 2g LD + CI of 4g (MDRD < 35mL). 6g (<85mL) or 8g (<135 mL)	LOW	5
Seguin et al.. 2009	118	Prospective. monocentric	Not serious	No	High	No	PKPD target = 5x MIC in peritoneal fluid	Peritonitis	Cefotaxime	C	Enterobacteriaceae	Y	11	CI of 4 g/24 h provided a peritoneal concentration >5xMIC	HIGH	5
Aubert et al.. 2010	70	Retrospective. monocentric	Not serious	No	low	No	PKPD target = 5x MIC	Diverse	Ceftazidime	C	Pseudomonas aeruginosa	Y	92	PKPD target was achieved in 84.3% of patients for 1g to 6g in CI.	HIGH	5
Breilh et al.. 2011	119	Prospective. monocentric	Not serious	No	High	No	100%fT>1 MIC	Sepsis	Ertapenem	C	Escherichia coli. Enterobacter cloacae. Klebsiella oxytoca. Staphylococcus aureus. Streptococcus viridians. Enterococcus faecalis.	Y	20	PKPD target was achieved in 100% of patients for 1g in II or CI.	HIGH	5
Lipš et al.. 2014	120	Prospective. monocentric. PTA monte carlo simulation	Not serious	No	High	No	100%fT>1 MIC and 4x MIC	Hospital-acquired pneumonia	Imipenem	C	NA	Y	22	PKPD target was 87.4±12.19%. 68.6±15.08%. 47.31±6.64% and 27.81±9.52% for MICs of 0.5. 1. 2 and 4mg/L. respectively (0.5g imipenem/0.5g cilastatin over 3h four times daily) PKPD target was 85.15±17.57%. 53.14±27.27%. 13.55±24.47% and 0±0% for MICs of 0.5. 1. 2 and 4mg/L. respectively (1g imipenem/1g cilastatin over 30min three times daily)	LOW	5
Valtonen et al.. 2001	103	Prospective crossover	Not serious	No	low	No	PK parameters and covariates	NA	Pipéracilline	C	NA	NA	6	Covariate : T1/2 and CL : renal dialysis method Vd : CVVH : mean (L) = 43.2. CVVHDF 1L/h : mean (L) = 48.5. CVVHDF 2L/h : mean (L) = 48.2 CL : CVVH : mean (mL/mn) = 64.8 (CV = 31.6% ); %CLcvvh = 29%. CVVHDF 1L/h : mean (mL/mn) = 84 (CV = 33.2%); %CLcvvhdf = 42%. CVVHDF 2L/h : mean (mL/mn) = 91.3 (CV = 38.5%); %CLcvvhdf = 46% T1/2 : CVVH : mean = 7.7 (CV = 29.9%). CVVHDF 1L/h : mean = 6.7 (CV = 28…	LOW	5
			Not serious						Tazobactam				6	Covariate : T1/2 and CL : renal dialysis method VD : CVVH : mean (L) = 48.5. CVVHDF 1L/h : mean (L) = 52.4. CVVHDF 2L/h : mean (L) = 50.8 CL : CVVH : mean (mL/mn) = 40.3 (CV = 31.0% ); %CLcvvh = 37.0%. CVVHDF 1L/h : mean (mL/mn) = 52.2 (CV = 21.1%); %CLcvvhdf = 57%. CVVHDF 2L/h : mean (mL/mn) = 62.0 (CV = 9%); %CLcvvhdf = 38% T1/2 : CVVH : mean = 13.9 (CV = 28.1%). CVVHDF 1L/h : mean = 11.6 (CV =…	LOW	5
			Not serious						Meropenem				6	Covariate : T1/2 and CL : renal dialysis method Vd : CVVH : mean (L) = 35.4. CVVHDF 1L/h : mean (L) = 38.1. CVVHDF 2L/h : mean (L) = 39.5 CL : CVVH : mean (mL/mn) = 54.5 (CV = 70.3% ). CVVHDF 1L/h : mean (mL/mn) = 78.7 (CV = 56.9%). CVVHDF 2L/h : mean (mL/mn) = 90.2 (CV = 66.1%) T1/2 : CVVH : mean = 7.5 (CV = 26.7%). CVVHDF 1L/h : mean = 5.6 (CV = 25.0%). CVVHDF 2L/h : mean = 4.8 (CV = 25.0%)	LOW	5
Roberts et al., 2014	107	Prospective descriptive	Not serious	No	low	No	PK parameters and covariates	Diverse	Doripenem	C	NA	NA	12	Vd : mean (L) : V1 = 16.8 (SD=24%) ; V2= 21.2 (SD=3.8%) CL : CLrenal : mean (L/h)= 0.05 (SD=112%). CLNon renal : mean (L/h)= 3.07 (SD=18%). CLcvvhdf : mean (L/h)= 1.34 (SD=8.8%); %CLcvvh = 30 –37%	MODERATE	5
Varghese et al.. 2015	74	Prospective descriptive	Not serious	No	low	No	PK parameters and covariates	Diverse	Meropenem	C	NA	NA	5	Vd : Day 2: median (L/Kg) = 0.35 (IQR 0.25 - 0.46). Day 5: median (L/Kg) = 0.33 (IQR 0.30 - 0.36) CL : Day 2: median CLtot (L/h) = 4.1 (IQR 4.1 - 4.8); median CLCVVHDF (L/h) = 2.9 (IQR 2.7 - 3.1). Day 5: median CLtot (L/h) = 3.8 (IQR 3.2 - 4.8); median CLCVVHDF (L/h) = 2.8 (IQR 2.3 - 3.3) T1/2 : Day 2: median = 3.7 (3.3-4.0). Day 5: median = 3.8 (3.6-4.2)	LOW	5
Eyler et al.. 2014	105	Prospective descriptive	Not serious	No	low	No	PK parameters and covariates	suspected/known Gram-negative infections	Ertapenem	C	NA	NA	8	Covariates : age. weight Vd : Central compartment : VdUnbound : mean (L) = 32.0 (RSE 167%). Peripheral compartment : VdUnbound : mean (L) = 21.0 (RSE 23.0%) CL : CLUnbound: mean (mL/min) = 48.0 (RSE 41%). CLDialysis: mean (mL/min) = 36.0 (RSE 13%)	LOW	5
Clinical cure (secondary criterion)
Roberts et al.. 2014	9	Prospective. multicentric	Not serious	Yes	High	No	Clinical Improvment	Diverse	8 β-lactam antibiotics	C	Pseudomonas aeruginosa. Escheria coli	N	384	Positive clinical outcome was associated with increasing 50% f T>MIC and 100% f T>MIC ratios (OR.1.02 and 1.56. respectively. p<O .03.	LOW	8
Abdul-aziz et al.. 2016	91	Prospective open RCT	Not serious	No	low	No	Clinical Improvment	Diverse	Piperacilline. Meropenem. Cefepime	C	Pseudomonas aeruginosa. Acinetobacter baumanii. Klebsiella pneumoniae	N	70 (CI group) vs 70 (II group)	56 vs 34 %. p = 0.011	MODERATE	8
Li et al. 2007	57	Retrospective. multicentric	Not serious	No	low	No	100% fT>5 x MIC	Respiratory	Meropenem	C	Streptococcus pneumoniae. Staphylococcus aureus. Haemophilus influenzae. Klebsiella pneumoniae. Escherichia coli. Pseudomonas aeruginosa	Y	101	100% f T>MIC ratio > 5 was the only significant predictor of clinical response	MODERATE	8
Microbiological cure (secondary criterion)
-
Ventilator-free days (secondary criterion)
-
ICU free days/ICU lenght of stay (secondary criterion)
-
Adverse drug reactions (secondary criterion)
Smith NL et al.. 2012	109	Case report	Serious	No	High	No	Neurotoxicty	Diverse	Cefepime	C	NA	N	1	Peak plasma concentration was 73.8 µg/mL and the CSF level was 6.1 µg/mL.	LOW	7
RCT : randomized controlled trial
PTA : pourcentage of target attainment
MIC : minimum inhibitory concentration
ICU : intensive care unit
OR : odds ratio
NA : not available
CL : clearance
Vd : Volume of distribution
T1/2 : elimination half-life
CVVH : continuous veno-venous hemofiltration
CVVHDF : continuous veno-venous hemodiafiltration
CLcr : creatinine clearance
