# Supplementary material for: Optimization of the treatment with beta-lactam antibiotics in critically ill patients—guidelines from the French Society of Pharmacology and Therapeutics (Société Française de Pharmacologie et Thérapeutique—SFPT) and the French Society of Anaesthesia and Intensive Care Medicine (Société Française d’Anesthésie et Réanimation—SFAR)
Source: Crit Care. 2019 Mar 29;23:104. doi: 10.1186/s13054-019-2378-9 (PMC6441232; doi:10.1186/s13054-019-2378-9)
Supplement: Supplementary file 1 — GRADE Table - First area - PK variability provides the GRADE Table summarizing the methods and the results of the studies taken into consideration to formulate the recommendations of the first area of the guidelines: “Pharmacokinetic variability of beta-lactam antibiotics”. GRADE Table - Second area – PK-PD provides the GRADE Table summarizing the methods and the results of the studies taken into consideration to formulate the recommendations of the second area of the guidelines: “Pharmacokinetic-Pharmacodynamic relationship of beta-lactam antibiotics”. GRADE Table - Third area – Administration of beta-lactams provides the GRADE Table summarizing the methods and the results of the studies taken into consideration to formulate the recommendations of the third area of the guidelines: “Administration of beta-lactam antibiotics”. GRADE Table - Fourth area – TDM provides the GRADE Table summarizing the methods and the results of the studies taken into consideration to formulate the recommendations of the fourth area of the guidelines: “Therapeutic Drug Monitoring of beta-lactam antibiotics”. Flow-charts of study seletion provides a flow chart of the selection of the relevant studies among all the studies identified by the literature search for each of the four areas of the guidelines. Supplementary method file provides the keywords used for the bibliographic search for each of the four areas of the guidelines. (ZIP 134 kb) [file 13054_2019_2378_MOESM1_ESM.zip › GRADE Table - Second area - PK-PD.xlsx]

## Sheet: PKPD Targets
Studies	References	Studies design	Quality estimation				Criteria	Infection	Antibiotic	Observed concentrations (C) /Simulation (S)	Bacteria	MIC (Y/N)	Number of patients	Effect	Quality	Importance
			Bias probability	Indirect data	Imprécision	Publication Bias
Mortality (main criterion)
-
PKPD target attainment (main criterion)
-
Clinical cure (secondary criterion)
Li et al., 2007	57	multicentric retrospective anaysis of patients included in 4 previous prospective studies	Not Serious	No	low	No	Success = cure or improvement of all signs and symptoms caused by the infection at the end of treatment and no additional antibiotic therapy required	Community-acquired and hospital-acquired lower Respiratory Tract Infections (Pneumonia in 88.1%)	Meropenem	S	Streptococcus pneumoniae, Staphylococcus aureus, Haemophilus influenzae, Klebsiella pneumoniae, Escherichia coli, Pseudomonas aeruginosa	Y	101	fC(min)/MIC > 5 was the only significant predictor of clinical response (P = 0.048) If fC(min)/MIC > 5. adjusted OR = 3.58 CI 95%(1.05-13.13). P= 0.043	HIGH	8
McKinnon et al., 2008	51	multicentric retrospective anaysis of patients included in 2 previous prospective studies	Not Serious	No	low	No	Clinical cure evaluated 5–14 days after completion of therapy: all clinical signs and symptoms relevant to the original infection resolved or at minimum improved, none have worsened and no new signs or symptoms relevant to the original infection present	Bacteremia, sepsis	Ceftazdime (50%) Cefepime (50%)	S	Klebsiella pneumoniae, Escherichia coli, Pseudomonas aeruginosa	Y	72	33.3 % clinical cure if <100% T>MIC versus 82.1% if 100% T>MIC ( P =0.002) Patients with an AUIC < 250 had a 5.3-fold greater likelihood of death (OR = 5.3. 95% CI 2.1–13.2; P = 0.004)	HIGH	8
Roberts et al., 2016	84	multicentric prospective	Not Serious	No	low	No	Positive clinical outcome = Completion of treatment course without change or addition of antibiotic therapy, and with no additional antibiotics commenced with 48 h of cessation.	Bacteremia, pneumonia, intra-abdominal	Amoxicillin, Ampicillin, Cefazolin, Cefepime, Ceftriaxone, Doripenem, Meropenem, Piperacillin	C	Escherichia coli, Pseudomonas aeruginosa	N	248 treated for infection over 384 included	For the 50% f T>MIC and 100% f T>MIC data. a higher PK/PD ratio was associated with higher likelihood of a positive clinical outcome (OR. 1.02 [95% CI. 1.01–1.04] and OR. 1.56 [95% CI. 1.15–2.13]. respectively).	HIGH	8
Microbiological cure (secondary criterion)
Lee et al., 2007	55	monocentric retrospective	Not Serious	No	low	No	Eradication = elimination of the original causative microorganism from the site of isolation during or upon completion of therapy.	Positive culture results from a non-urinary source	Cefepime	S	Escherichia coli, Klebsiella sp	Y	18	fCmin/MIC most predictive PKPD parameter of eradication. 80% eradication if 100% fT> MIC vs. 0% if fT > MIC less than 100% (p = 0.025) If ESBL production. 100% eradication if fCmin/MIC>7.6 and only 33.3% if fCmin/MIC ≤ 7.6 (p = 0.009)	MODERATE	6
Li et al., 2007	57	multicentric retrospective anaysis of patients included in 4 previous prospective studies	Not Serious	No	low	No	Bacterial eradication or presumed eradication at the end of treatment	Community-acquired and hospital-acquired lower Respiratory Tract Infections (Pneumonia in 88.1%)	Meropenem	S	Streptococcus pneumoniae, Staphylococcus aureus, Haemophilus influenzae, Klebsiella pneumoniae, Escherichia coli, Pseudomonas aeruginosa	Y	101	>54% fT > MIC (P = 0.05) If fCmin/MIC > 5. adjusted OR = 4.36 CI95%(1.32-15.82). P= 0.018	HIGH	6
McKinnon et al., 2008	51	multicentric retrospective anaysis of patients included in 2 previous prospective studies	Not Serious	No	low	No	Eradication of the initial pathogen assessed based on repeat blood cultures at 48–96 h	Bacteremia, sepsis	Ceftazdime (50%) Cefepime (50%)	S	Klebsiella pneumoniae, Escherichia coli, Pseudomonas aeruginosa	Y	72	44.4 % bacteriological response if <100% T>MIC versus 97% if 100% T>MIC AUIC < 250 was the only predictor of bacteriological failure (OR = 12.1. 95% CI [3.5–43.3]; P = 0.001)	HIGH	6
Muller et al., 2013	52	multicentric retrospective anaysis of patients included in a previous prospective study	Not Serious	No	low	No	Bacterial eradication in sputum or presumed eradication at the end of treatment	Nosocomial pneumonia	ceftazidime	S	Gram-negative bacteria	Y	154	20.1 % bacteriological response if ≤ 44.9% T>MIC versus 53.9% if > 44.9% T>MIC (p<0.0001) Maximal eradication rate if 100%fT>MIC	HIGH	6
Tam et al., 2005	53	monocentric prospective	Not Serious	No	low	No	Bacterial eradication or presumed eradication	NA	Meropenem	C	Gram-negative bacteria	Y	36	Cmin/MIC > 5.8 (100% versus 50%. p= 0.014) 95% fT > 4.3 × MIC for 90% microbiological success	MODERATE	6
Mechanical ventilation free days (secondary criterion)
-
ICU free days/ICU length of stay (secondary criterion)
-
Adverse drug reactions (secondary criterion)
Huwyler et al.. 2017	66	Rétrospective. monocentric	Not Serious	No	High	No	Neurotoxicty	Diverse	Cefepime	C	Pseudomonas aeruginosa. Escherichia coli	N	23 (observed toxicity) vs 30 (non observed toxicity)	II : 52 mg/L (observed toxicity) vs 21 mg/L. p<0.01 CI : 49 mg/L (observed toxicity) vs 34 mg/L. p=0.26	LOW	7
Quinton et al.. 2017	68	Rétrospective. monocentric	Serious	No	High	No	Neurotoxicty	Diverse	Pipéracilline	C	Enterobacteriacea	N	10 (observed toxicity) vs 83 (non observed toxicity)	157 mg/L (observed toxicity) vs 91 mg/L (CI). p=0.0016	MODERATE	7
Beumier M et al.. 2015	69	Rétrospective. monocentric	Not Serious	No	low	No	Neurotoxicty	Diverse	Piperacilline. Meropenem. Cefepime	C	NA	N	262	Positive correlation between 100% f T>MIC ratio and neurotoxicty	MODERATE	7
Lamoth F et al.. 2010	65	Rétrospective. monocentric	Not Serious	No	High	No	Neurotoxicty	Diverse	Cefepime	C	NA	N	30	28.0 mg/L (observed toxicity) vs 7.2 mg/L. p<0.05	MODERATE	7
Chapuis TM et al.. 2010	16	Prospective. monocentric	Not Serious	No	High	No	Neurotoxicty	Diverse	Cefepime	C	NA	N	21	2/21 (10%) patients developed seizures. present renal impairment (CLCr < 30 ml/min) and cefepime concentration >20 mg/L.	LOW	7
PKPD : pharmacokinetic/pharmacodynamic
OR : odds ratio
MIC : minimum inhibitory concentration
Cmin : minimal concentration
CI : confidence interval
