# Supplementary material for: Optimization of the treatment with beta-lactam antibiotics in critically ill patients—guidelines from the French Society of Pharmacology and Therapeutics (Société Française de Pharmacologie et Thérapeutique—SFPT) and the French Society of Anaesthesia and Intensive Care Medicine (Société Française d’Anesthésie et Réanimation—SFAR)
Source: Crit Care. 2019 Mar 29;23:104. doi: 10.1186/s13054-019-2378-9 (PMC6441232; doi:10.1186/s13054-019-2378-9)
Supplement: Supplementary file 1 — GRADE Table - First area - PK variability provides the GRADE Table summarizing the methods and the results of the studies taken into consideration to formulate the recommendations of the first area of the guidelines: “Pharmacokinetic variability of beta-lactam antibiotics”. GRADE Table - Second area – PK-PD provides the GRADE Table summarizing the methods and the results of the studies taken into consideration to formulate the recommendations of the second area of the guidelines: “Pharmacokinetic-Pharmacodynamic relationship of beta-lactam antibiotics”. GRADE Table - Third area – Administration of beta-lactams provides the GRADE Table summarizing the methods and the results of the studies taken into consideration to formulate the recommendations of the third area of the guidelines: “Administration of beta-lactam antibiotics”. GRADE Table - Fourth area – TDM provides the GRADE Table summarizing the methods and the results of the studies taken into consideration to formulate the recommendations of the fourth area of the guidelines: “Therapeutic Drug Monitoring of beta-lactam antibiotics”. Flow-charts of study seletion provides a flow chart of the selection of the relevant studies among all the studies identified by the literature search for each of the four areas of the guidelines. Supplementary method file provides the keywords used for the bibliographic search for each of the four areas of the guidelines. (ZIP 134 kb) [file 13054_2019_2378_MOESM1_ESM.zip › GRADE Table - Third area - Administration of beta-lactams.xlsx]

## Sheet: II vs CI
Studies	References	Studies design	Quality estimation				Criteria	Type infection / Population	Antibiotique	Administration and Dosing Strategy		Observed concentrations (C) /Simulation (S)	Bacteria	MIC (Y/N)	Nombre de patients		Effets			Qualité	Importance
															Intervention (CI)	Control	Relative (CI95%)	WMD
			Bias probability	Indirect data	Imprécision	Publication Bias				Intervention	Control							Intervention	Control
Mortality (main criterion)
Vardakas et al., 2018	85	Meta-Analysis and Systematic Literature Review (n=22)	Not Serious	Yes	No	No	Mortality	Adult patients with sepsis (Most : 45-65 years, APACHE score ≥20, ICU) : Lung, Intra-abdominal, skin and soft tissue, UTI, bacteraemia, CNS, Hospital-acquired pneumonia, Ventilator-associated pneumonia, Sepsis, Meliodiosis, COPD exacerbation.	Antipseudomonal β-lactams: Cefepime (n=2), Cefoperazone (n=1), Ceftazidime (n=5), Imipenem (n=2), Meropenem (n=7), Piperacillin (n=1), Piperacillin/Tazobactam (n=8), Ticarcillin/Clavulanate (n=2).	Prolonged infusion: ≥ 3 hours or 24h CI	Intermittent infusion : Bolus or ≤ 60 min II	S	Predominant isolates: Gram Negative bacteria - Cause of sepsis mostly not documented	CMI not described	792	805	RR= 0.70, 95%CI [0.56–0.87] (I²=0%, p=0.93)	108/792	159/805	HIGH	9
																	Patients with APACHE II ≥20 (n=977): RR= 0.73 [0.57–0.94] (I²=0%, p=0.97)
Lee et al., 2018	82	Meta-Analysis and Systematic Literature Review (n=8)	Not Serious	Yes	No	No	Mortality	Critically ill patients with respiratory infections	Georges et al., Int J Clin Pharmacol Ther. 2005 Cefepime	4g/24h	2g/12h	NA	-	-	-	-	Overall RR=0.845 [0.644-1.108] ; p=0.819	Subrgroup "Septic Patients": RR=0.850 [0.644-1.123] ; p=0.609		HIGH	9
									Roberts et al., J Antimicrob Chemother. 2007 Ceftriaxone	LD 500mg + 2g/24h	LD 500mg + 2g/24h		-	-	-	-
									Sakka et al., Antimicrob Agents Chemother. 2007 Imipenem/Cilastatin	LD 1/1g/40min + 2/2g/24h	1/1g/40min/8h		-	-	-	-
									Chytra et al., Crit Care. 2012, Meropenem	LD 2g/30min + 4g/24h	2g/30min/8h		-	-	-	-		Subrgroup "Non Septic Patients": RR=0.758 [0.221-2.602] ; p=0.758
									Rafati et al., Int J Antimicrob Agents. 2006 Piperacillin	LD 2g/30min + 8g/24h	3g/30min/6h		-	-	-	-
									Roberts et al., Int J Antimicrob Agents. 2010 Piperacillin/Tazobactam	Day 1: LD 4/0.5g/20min + 8/1g/24h	4/0.5g/6-8h		-	-	-	-
										Day 2: 12/1.5g/24h			-	-	-	-		Subrgroup "Patients with High Mortality Risk": RR=0.807 [0.604-1.077] ; p=0.807
									Dulhunty et al., Clin Infect Dis. 2013 Piperacillin/Tazobactam, Meropenem, Ticarcillin/Clavulanate	Not Described			-	-	-	-
									Dulhunty et al., Am J Respir Crit Care Med. 2015 Piperacillin/Tazobactam, Meropenem, Ticarcillin/Clavulanate	Piperacillin/Tazobactam 12/1.5g/24h ; Meropenem 3g/24h ; Ticarcillin/Calvulanate 12/4g/24h	Piperacillin/Tazobactam 12/1.5g/30min/24h ; Meropenem 3g/30min/24h ; Ticarcillin/Calvulanate 12/4g/30min/24h		-	-	-	-		Subrgroup "Patients with Low Mortality Risk": RR=1.187 [0.536-2.630] ; p=0.376
Zhao et al., 2017	NQ	Prospective Randomized Pilot Study	Not Serious	No	Yes	No	Mortality	Severe sepsis or septic shock - SOFA score 8.0 ± 2.8 (CI) vs 8.5 ± 2.4 (II) - APACHE II score 19.4 ± 5.0 (CI) vs 19.7 ± 5.9 (II)	Meropenem	Continuous Infusion	Intermittent Infusion	NA	Escherichia coli (26%)	Main MIC <0.25	25	25	-	7 (28.0 %)	8 (32.0 %)	LOW	9
													Pseudomonas aeruginosa (24%)
													Klebsiella pneumonia (16%)
													Acinetobacter baumannii (12%)
										0.5 g/30min + 3 g/d (0.5g/4h x6)	1.5 g/30min + 1 g/30min/8h		Enterobacter cloacae (2%)
													Enterobacter aerogenes (2%)
													Providencia stuartii (2%)
													Burkholderia cepacia (2%)					p=0.758
Udy et al., 2017	29	BLING-II substudy - Phase IIB, double-blinded, randomised controlled trial	Not Serious	No	Yes	Yes (Funding by Baxter Healthcare Pty Ltd)	D90 Mortality	Severe sepsis (APACHE II score 19/18) ARC Patients (Clcr>130 mL/min)		Continuous Infusion	Intermittent Infusion	NA	Not described	Not described	ARC CI	ARC II	OR=0.78 [0.41-1.50] ; p=0.46	ARC CI	ARC II	LOW	9
									Piperacillin/Tazobactam	13.5 g	4.5 g				19	26		2 (10.5 %)	4 (15.4%)
																		p=0.64
									Ticarcillin/Clavulanic acid	12.4 g	3.1 g				No ARC CI	No ARC II		No ARC CI	No ARC II
									Meropenem	1 g	1 g				103	106		19 (18.4 %)	22 (20.8%)
																		p=0.67
Fan et al., 2017	86	Prospective Clinical Trial	Not Serious	No	Yes	No	D14 Mortality	ICU Patients (Bacterial infection or Neutropenic fever) - Majority of Respiratory Tract Infection - APACHE II Score 25.4 (EI) vs 26.2 (II)	Piperacillin/Tazobactam	4.5g/240min/8-12h	4.5g/30min/6-8h	NA	321 identified infectious organisms (199 susceptible : 101 (EI) vs 98 (II))	-	182	185	-	D14 Mortality - Predictive Factors: APACHE II score ≥ 29.5		LOW	9
							In Hospital Mortality											11.5 %	15.7 %
																		p=0.29
																		In Hospital Mortality
																		52	59
																		p=0.50
Yang et al., 2016	NQ	Meta-Analysis and Systematic Literature Review (n=12 (2 RCT/10 Cohort study))	Not Serious	Yes	No	No	Mortality	Partially described (Community acquired pneumonia, Hospital acquired pneumonia, Nosocomial infections, Complicated intra-abdominal infection, ICU sepsis, Ventilator associated pneumonia)	Piperacillin/Tazobactam	EI≥180min - CI 6.75-13.5g/24h	2.25-4.5g/20-30min/6-8h	NA	Partially described (P.aeruginosa, GNB)	Not described	2074	2390	OR=0.82 [0.67-0.99] ; p=0.04 (I²=44%, p=0.06)	243	307	HIGH	9
Lal et al.,	83	Meta-Analysis and Systematic Literature Review (n=6 (3 RCT/2 retrospective study/1 Prospective study))	Not Serious	Yes	No	No	Mortality	Nosocomial Pneumonia	Cefepime	4g/24h	2g/30min/12h	NA	GNB	Not described	368	377	RR=0.85 [0.63-1.15] ; p=0.29 (I²=0%, p=0.51)	57	69	LOW	9
									Imipenem	LD 1g/40min + 2g/24h/3d + 1g/40min/8h	1g/40min/8h
									Doripenem vs Imipenem	500mg/4h/8h	500mg/6h
									Piperacillin/Tazobactam	LD 4.5g/30min + 4.5g/6h (CI	4.5g/30min/6h
									Meropenem	500mg/3h/6h	1g/1h/8h		A.baumannii
									Piperacillin/Tazobactam	3.375g/4h/8h	3.375g/30min/6h		GNB
Winstead et al., 2016	87	Retrospective single-center cohort study	Serious	No	Yes	No	In Hospital Mortality	Tertiary Hospital - APACHE II score 14.7 ± 9.3 (EI) vs 13.5 ± 7.9 (II) - APACHE II score ≥ 17 25.3 % vs 38.4 %	Piperacillin/Tazobactam	LD 4.5g/30min + 3.375g/180min/6h	3.375g/30min	NA	P.aeruginosa (24.4 vs 26.3); Serratia, Acinetobacter, Citrobacter or Enterobacter sp. (17.4 % vs 12.6 %); Other (58.1 % vs 61.1 %)	MIC within the susceptible range	86	95	OR=11.91 [3.56-39.79] ; p=0.001 in Patients ICU APACHE II > 17	6 (7.0 %)	8 (8.4 %)	LOW	9
																		p=0.716
Roberts et al., 2016	84	Meta-Analysis (n=3 RCT)	Not Serious	Yes	No	No	Day 30 Hospital mortality	Severe Sepsis - APACHE II score 21 [16-26] (CI) vs 20 [16-25] (II)	Piperacillin/Tazobactam n=203 (CI) vs n=221 (II)	13.5g/24h [13.5-18.0]	13.5g/24h [13.5-18.0]	NA	Identified Organism: 97 (CI) vs 114 (II) - GPB n=25 (CI) vs n=32 (II) ; GNB n=71 (CI) vs n=80 (II) ; Polyinfection n=25 (CI) vs n=29 (II)	Not described	312	320	RR=0.73 [0.55-0.98] ; p=0.03 (I²=0%, p=0.71)	61	85	MODERATE	9
									Meropenem n=94 (CI) vs n=93 (II)	3.0g/24h [2.0-3.0]	3.0g/24h [1.7-3.0]
									Cefepime n=11 (CI) vs n=2 (II)	6.0g/24h [6.0-6.0]	6.0g/24h							Predicting Factors: Higher APACHE II score, ARRT, respiratory and cardiovascular dysfunction, II administration, nonfermenting GNB, older age
									Ticarcillin/Clavulanic acid n=4 (CI) vs n=4 (II)	12.4g/24h [12.4-13.2]	12.4g/24h
									CI=/24h ; II if ≤180 min
Roberts et al., 2016	84	Meta-Analysis (n=3 RCT)	Not Serious	Yes	No	No	ICU Mortality	Severe Sepsis - APACHE II score 21 [16-26] (CI) vs 20 [16-25] (II)	Piperacillin/Tazobactam n=203 (CI) vs n=221 (II)	13.5g/24h [13.5-18.0]	13.5g/24h [13.5-18.0]	NA	Identified Organism: 97 (CI) vs 114 (II) - GPB n=25 (CI) vs n=32 (II) ; GNB n=71 (CI) vs n=80 (II) ; Polyinfection n=25 (CI) vs n=29 (II)	Not described	312	320	RR=0.82 [0.58-1.16] ; p=0.25 (I²=0%, p=0.78)	47	59	MODERATE	9
									Meropenem n=94 (CI) vs n=93 (II)	3.0g/24h [2.0-3.0]	3.0g/24h [1.7-3.0]
									Cefepime n=11 (CI) vs n=2 (II)	6.0g/24h [6.0-6.0]	6.0g/24h
									Ticarcillin/Clavulanic acid n=4 (CI) vs n=4 (II)	12.4g/24h [12.4-13.2]	12.4g/24h
									CI=/24h ; II if ≤180 min
Abdul-Azziz et al., 2016	91	BLISS Study: Prospective, two-centre, openlabelled RCT	Not Serious	No	Yes	No	Day 14 Survival - Day 30 Survival	ICU patients - Severe sepsis - APACHE II socre 21 [17-26] (CI) vs 21 [15-26] (II) - SOFA 8 [6-10] (CI) vs 7 [5-9] (II)	Piperacillin/Tazobactam n=38 (CI) vs n=47 (II)	Median dose 18g [18-18]	Median dose 18g [9-18]	C	≥1 Pathogen: 69% (CI) vs 80% (II) - >1 Pathogen: 38% (CI) vs 46% (II) - For GNB: P.aeruginosa (37%)/A.baumannii (25%) (CI) vs A.baumannii (31%)/K,pneumoniae (23%) (II)	16 mg/L [8-16]	70	70	-	D14 Survival		LOW	9
									Cefepime n=11 (CI) vs n=2 (II)	Median dose 6g [6-6]	Median dose 6g			8 mg/L [4-8]				56	50
																		p=0.237
																		D30 Survival
									Meropenem n=21 (CI) vs 21 (II)	Median dose 3g [3-3]	Median dose 3g [3-3]			2 mg/L [2-2]
																		52	44
																		p=0.145
Abdul-Azziz et al., 2016	88	Post hoc analysis of the DALI Study	Not Serious	No	Yes	No	Day 30 Survival	APACHE II score 20 [13-26] (EI) vs 18 [14-24] (II) - SOFA 5 [3-8] (EI) vs 5 [3-8] (II	Piperacillin/Tazobactam	Not Described	Not Described	NA	Identified Organisms: 74.6% (EI) vs 61.7% (II) - Polymicrobial Infection: 16.4% (EI) vs 15.7% (II) - GNB 79.2% (EI) vs 80.3% (II)	Not described	Alive n=106 (EI+II)		-	47 (44.3%)	59 (55.7%)	LOW	9
									Meropenem									p=0.156
																		Predictive Factors: SOFA score OR=0.82 [0.73-0.92], p=0.001 - Significant difference in Subgroup of patients with SOFA≥9 (n=35) and in patients with respiratory infection (n=59)
Dulhunty et al., 2015	NQ	BLING-II study - Phase IIB, double-blinded, randomised controlled trial	Not Serious	No	Yes	Yes (Funding by Baxter Healthcare Pty Ltd)	D90 Survival	Severe sepsis (APACHE II score 21/20)		Continuous Infusion	Intermittent Infusion	NA	Gram positive 11 vs 11/40	CMI not measured and Pathogens identification in 19 % of the patients	147	157	HR=0.91 [0.63-1.31] ; p=0.61	156 (74.3 %)	158 (72.5 %)	MODERATE	9
									Piperacillin/Tazobactam	13.5 g	4.5 g/30min		Gram negative 29 vs 31/40
									Ticarcillin/Clavulanic acid	12.4 g	3.1 g/30 min		Susceptible to study drug 39 vs 37/40		63	60		p=0.67
									Meropenem	1 g	1 g/30 min		Non-susceptible to study drug 1 vs 6/40		2	3
PKPD target attainment (main criterion)
Zhao et al., 2017	NQ	Prospective Randomized Pilot Study	Not Serious	No	Yes	No	CT>40%	Severe sepsis or septic shock - SOFA score 8.0 ± 2.8 (CI) vs 8.5 ± 2.4 (II) - APACHE II score 19.4 ± 5.0 (CI) vs 19.7 ± 5.9 (II)	Meropenem	Continuous Infusion	Intermittent Infusion	NA	Escherichia coli (26%)	Main MIC <0.25	22	21	-	11.7 (8.4-12.6)	5.4 (4.1-6.7)	LOW	5
													Pseudomonas aeruginosa (24%)
													Klebsiella pneumonia (16%)
													Acinetobacter baumannii (12%)
										0.5 g/30min + 3 g/d (0.5g/4h x6)	1.5 g/30min + 1 g/30min/8h		Enterobacter cloacae (2%)
													Enterobacter aerogenes (2%)
													Providencia stuartii (2%)
													Burkholderia cepacia (2%)					p=0.000
Bao et al., 2017	NQ	Randomized controlled trial	Not Serious	No	Yes	No	%fT>4×MIC	Hospital-acquired pneumonia - APACHE II score 23.17 ± 7.10 (PI) vs 23.73 ± 6.73 (II)	Piperacillin/Tazobactam	4/0.5g/180min/6h	4/0.5g/30min/6h	C	Pseudomonas aeruginosa 32%(PI) vs 20% (II)	4 mg/L	25	25	NA	94.29 ± 8.26	40.31 ± 4.18	LOW	5
													Escherichia coli 28%(PI) vs 32% (II)	8 mg/L				87.02 ± 9.70	36.35 ± 6.48
													Klebsiella pneumoniae 28%(PI) vs 36% (II)
													Enterobacter cloacae 8%(PI) vs 4% (II)	16 mg/L				73.65 ± 6.29	40.31 ± 4.18
													Serratia marcescens 4%(PI) vs 8% (II)					p<0.01
Mattioli F et al., 2016	NQ	Population pharmacokinetic (NONMEM simulations)	Not Serious	Yes	Yes	No	%fT>MIC - Cmin>4xMIC	ICU Patients with Klebsiella pneumoniae nosocomial infection	Meropenem	5h extended infusion - Continuous infusion	1 or 2g/3h every 8 or 12h	S	Klebsiella pneumoniae	4-8 mg/L	-	17	NA	CFR 95 % fT>MIC		LOW	5
																		5h-infusion: 1g 3x/day (97.6%) - 2g 3x/day (98.2%)	1g 3x/day (97.6%) - 2g 2x/day (95.1%) - 2g 3x/day (98.2%)
																		CI: 3g/day (97.6 %) - 6g/day (98.2%)
																		CFR 95 % Cmin>4xMIC
																		5h-infusion: 1g 3x/day (96.5%) - 2g 3x/day (97.5%)	None
																		CI: 3g/day (99.8 %) - 6g/day (100.0%)
Chung et al., 2016	NQ	Population pharmacokinetic (NONMEM and Monte Carlo simulations)	Not Serious	Yes	Yes	Yes (Grant from Ortho-McNeil)	PTA if 40% fT>MIC	Obese Patients (BMI≥40 kg/m² or TBW≥IBW+45.5kg)	Doripenem (500mg/60min/8h)	500mg/240min/8h	500mg/60min/8h	C /S	-	-	20	20	-	PTA 90% If 40% fT>MIC		LOW	5
								n=10 ICU (4 sepsis)		500mg/180min/6h	500mg/60min/6h							CMI [4-16 mg/L]	CMI [2-8 mg/L]
							PTA if 100% fT>MIC			1g/240min/8h	1g/60min/8h							PTA 90% If 100% fT>MIC
								n=10 non ICU		1g/180min/6h	1g/60min/6h
										1g/240min/8h	2g/60min/8h							CMI [0.5-2 mg/L]	CMI [0.25-2 mg/L]
Abdul-Azziz et al., 2016	91	BLISS Study: Prospective, two-centre, openlabelled RCT	Not Serious	No	Yes	No	Day 1: 50 % fT>MIC	ICU patients - Severe sepsis - APACHE II socre 21 [17-26] (CI) vs 21 [15-26] (II) - SOFA 8 [6-10] (CI) vs 7 [5-9] (II)	Piperacillin/Tazobactam n=35 (CI) vs n=37 (II)	Median dose 18g [18-18]	Median dose 18g [9-18]	C	≥1 Pathogen: 69% (CI) vs 80% (II) - >1 Pathogen: 38% (CI) vs 46% (II) - For GNB: P.aeruginosa (37%)/A.baumannii (25%) (CI) vs A.baumannii (31%)/K,pneumoniae (23%) (II)	16 mg/L [8-16]	70	70	-	D1/50 % fT[MIC - D1/100 % fT[MIC - D3/50 % fT[MIC - D3/100 % fT[MIC		LOW	5
							Day 1: 100 % fT>MIC		Cefepime n=9 (CI) vs n=2 (II)	Median dose 6g [6-6]	Median dose 6g			8 mg/L [4-8]				56	49
																		p=0.194
																		55	37
																		p<0.001
							Day 3: 50 % fT>MIC		Meropenem n=19 (CI) vs 17 (II)	Median dose 3g [3-3]	Median dose 3g [3-3]			2 mg/L [2-2]				56	49
							Day 3:100 % fT>MIC											p=0.194
																		55	36
																		p<0.001
Abdul-Azziz et al., 2016	88	Post hoc analysis of the DALI Study	Not Serious	No	Yes	No	50%fT>MIC	APACHE II score 20 [13-26] (EI) vs 18 [14-24] (II) - SOFA 5 [3-8] (EI) vs 5 [3-8] (II	Piperacillin/Tazobactam	Not Described	Not Described	NA	Identified Organisms: 74.6% (EI) vs 61.7% (II) - Polymicrobial Infection: 16.4% (EI) vs 15.7% (II) - GNB 79.2% (EI) vs 80.3% (II)	Not described	67	115	-	50%fT>MIC		LOW	5
																		61 (91.0%)	101 (87.8%)
																		p=0.532
							50%fT>4×MIC											50%fT>4xMIC
									Meropenem									42 (62.7%)	57 (49.6%)
																		p=0.106
							100%fT>MIC											100%fT>MIC
																		49 (73.1%)	66 (57.4%)
																		p=0.045
							100%fT>4×MIC											100%fT>4xMIC
																		21 (31.3%)	29 (25.2%)
																		p=0.357
Zander et al., 2016	NQ	Prospective observationnal Study	Not Serious	No	Yes	Yes (Merieux Research Grant)	Trough levels > 22.5 mg/L (target range 1) and/or ≥ 50 %T> 90 mg/L (target range 2)	Severity Score -> APACHE II score : 24 (18-31); SOFA score: 11 (9-14) Site of infection -> Pneumonia (36/60); Peritonitis (7/60); Catheter associated (5/60); Others (12/60)	Piperacillin	4.5 g of piperacillin-tazobactam three times daily by intermittent infusion (depending on renal function according to clinical guidelines)	4.5 g of piperacillin-tazobactam two times daily by intermittent infusion (depending on renal function according to clinical guidelines)	C	Burkholderia multivorans ; Citrobacter freundii ;Enterococcus faecalis ; Klebsiella oxytoca ; Klebsiella pneumoniae ; Proteus mirabilis ; Propionibacterium acnes ; Pseudomonas aeruginosa ; Pseudomonas oleovorans ; Raoultella ornithinolytica ; Staphylococcus aureus ; Streptococci beta hemolytic group C (Streptococcus anginosus ; Streptococcus pneumoniae ; Streptococcus viridans)	Not reported	45 (4.5g x 3/day)	15 (4.5g x 2/day)	NA	38% and 35% on Day 1 and Day 4 with trough values >=22.5 mg/L, respectively. 33% and 32% on Day 1 and Day 4 with >=50%T > 90 mg/L. To reach the target range 1, it might be reasonable in cases of slightly to moderately impaired renal function to prescribe the maximum dosage of 4.5 g PIP- TAZ four times daily.	100% and 82% on Day 1 and Day 4 with trough values >=22.5 mg/L, respectively. 64% and 50% on Day 1 and Day 4 with >=50%T > 90 mg/L.	LOW	5
																		PIP trough levels had no significant effects on both mortality and ICU-free days on day 28 in all patients. There was no difference in the presence of PIP trough concentrations on day 1 and possible neurotoxic effects over the study period.
Shotwell et al., 2016	NQ	Prospective observationnal Study	Not Serious	No	Yes	No	Unbound concentration > 4*MIC for 50% of interval dosing (MIC=16 mg/L)	Patients receiving piperacillin-tazobactam with concomitant CRRT (continous venovenous hemodilysis or continous venovenous hemodiafiltration) in an ICU	Piperacillin/Tazobactam	2g piperacillin / 250 mg tazobactam or 3 g piperacillin / 375 mg tazobactam administered over 240 minutes every 8 hours	2g piperacillin / 250 mg tazobactam or 3 g piperacillin / 375 mg tazobactam administered over 30 minutes every 6, 8 and 12 hours	Yes (first : measured in patients ; secondly: simulated with a population pharmacokinetic model)	Not precised	Not reported	68 patients were included in three centers: University of Alabama at Birmingham (25 patients), Cleavelan Clinic (29 patients) and Vanderbilt University (14 patients). 21 patients received 2g while 47 patients received 3g. 54 patients had a 30-minutes infusion while 14 had a 240-minutes infusion. 25 patients received piperacillin each 6 h, 34 patients each 8 h and 9 patients each 12h.		NA	Piperacillin: For each dose amount and frequency, the probability of target attaintment (fT>4*16 mg/L for 50% of interval) was significantly greater for extented (240 minutes) infusion versus short (30 minutes) infusion (p<0.01). The probability of target attaintment was lower in participants with greater weight and greater CRRT effluent rate. Consequently, a larger loadig dose and 4 g piperacill…		MODERATE+++	5
Cousson et al., 2015	NQ	Single-center, controlled randomized trial in two parallel groups	Not Serious	No	Yes	No	T Serum Concentration>20 mg/L (T20)- Css in Epithelial Lining Fluid (CELF) at 44 hours	Adult patients wit ventilator-associated pneumonia - SAPS II (CI: 43 [18-83] vs IA: 41 [17-70])	Ceftazidime	CI: LD 20mg/kg/30min + 60mg/kg/24h	IA: 20mg/kg/30min every 8 hours	C	Gram-negative bacilli	2 mg/L	17	17	-	T20=100 % [3-100]	T20=46 % [16-100]	LOW	5
																		p=0.003
																		CELF=12 mg/L [1-40]	CELF=6 mg/L [0-28]
																		p=0.08
Öbrink-Hansen et al., 2015	NQ	Population pharmacokinetic (NONMEM simulations)	Not Serious	Yes	Yes	No	PTA if 50% fT>4xMIC - PTA if 100% fT>MIC	15 Critically ill patients with known or suspected septic shock + noradrenaline - APACHE II 19 [14-23] - SOFA 9 [7-10]	Piperacillin/Tazobactam (4g/0.5g/3min/8h)	EI: 4g/180min/6h - 4g/240min/8h - 4g/360min/12h	IA: 2g/6h - 2g/4h - 4g/6h - 4g/8h - 4g/12h	C /S	EUCAST clinical breakpoint MIC for P.aeruginosa (16 mg/L)		15		-	PTA90% if 50% fT>4xMIC	PTA90% if 100% fT>MIC	LOW	5
																		Dose 8g/24h
																		CI 8g : CMI ≤4mg/L - EI 4g/12h: CMI ≤8mg/L - IA 4g/12h: CMI ≤2mg/L - IA 2g/6h: CMI ≤4mg/L	CI 8g : CMI ≤16mg/L - EI 4g/12h: CMI ≤2mg/L - IA 4g/12h: CMI ≤0.25mg/L - IA 2g/6h: CMI ≤2mg/L
										CI: LD 4g + 8g/24h - LD 4g + 12g/24h - LD 4g +16g/24h								Dose 12g/24h
																		CI 12g : CMI ≤8mg/L - EI 4g/8h: CMI ≤16mg/L - IA 4g/8h: CMI ≤4mg/L - IA 2g/4h: CMI ≤8mg/L	CI 12g : CMI ≤32mg/L - EI 4g/8h: CMI ≤4mg/L - IA 4g/8h: CMI ≤2mg/L - IA 2g/4h: CMI ≤8mg/L
																		Dose 16g/24h
																		CI 16g : CMI ≤16mg/L - EI 4g/6h: CMI ≤16mg/L - IA 4g/6h: CMI ≤8mg/L	CI 16g : CMI ≤64mg/L - EI 4g/6h: CMI ≤8mg/L - IA 4g/6h: CMI ≤8mg/L
Jamal et al., 2015	NQ	Prospective, randomised controlled clinical trial	Not Serious	No	Yes	No	Unbound concentration > 4*MIC for at leat 40% of the dosing interval with a MIC=2 mg/L (intermittent bolus). Unbound concentration > 5*CMI for 100% of the dosing interval with a MIC=2 mg/L (continous infusion)	Adult patients (> 18 years) adminitted to the ICU with severe sepsis or septic shock and receiving CVVH for oligouric or anuric renal impairment.	Meropenem	Continous infusion: loading dose of 1g of meropenem followed immediately by continous infusion over 24h (125 mg/h).	Intermittent bolus: 2g of meropenem as a 30-min infusion for the first dose, followed by 1g every 8h	C	Not precised	Not reported	8	8	NA	Continous infusion: Plasma concentrations were all > 10*CMI (breakpoint of 2 mg/L) throughout the entire dosing interval on both occasions (days 1-3 and days 4-6 of treatment).	Intermittent bolus: plasma concentrations were > 4*CMI (breakpoint of 2 mg/L) for 100% of the dosing interval on both occasions (days 1-3 and days 4-6 of treatment).	Low	5
Jamal et al., 2015	NQ	Prospective, randomised controlled clinical trial	Not Serious	No	Yes	No	Unbound concentration > 4*MIC for at leat 50% of the dosing interval with a MIC=16 mg/L (intermittnt bolus). Unbound concentration > 4*CMI for 100% of the dosing interval with a MIC=16 mg/L (continous infusion)	Adult patients (> 18 years) adminitted to the ICU with severe sepsis or septic shock and receiving CVVH for oligouric or anuric renal impairment.	Piperacillin/Tazobactam	Continuous infusion: loading dose of 2.25 g piperacillin/tazobactam over 30 minutes, followed immedialtely by CI over 24h (37.5 mg/h). Patients received on Day 1 11.25g/day and 9g/day thereafter.	Intermttent bolus: 4.5 g of pipreacillin/tazobactam as a 30-minute infusion, followed by 2.25 g every 6h thereafter. Patients received on Day 1 11.25g/day and 9g/day thereafter.	C	Not mentioned	No	8 (Occasion 1); 2 (Occasion 2)	8 (Occasion 1); 2 (occasion 2)	NA	Unbound piperacillin plasma concentrations were 4 times above the targeted susceptibility breakpoint (16 mg/L) for the entire dosing interval (100%fT>4*MIC) in 87.5% of patients (7/8) on occasion 1.	Unbound piperacillin plasma concentrations were 4 times above the targeted susceptibility breakpoint (16 mg/L) for at leat 50% in one 6-h dosing intervall (50%fT>4*MIC) in 62.5% of patients (5/8) on occasion 1.	LOW	5
Laterre et al., 2015	NQ	Prospective, randomised controlled clinical trial	Not Serious	No	Yes	Yes (Eumedica s.a.)	Percentage of time during which the unbound drug concentration remained above the MIC (16 mg/L ; based on patients' microbiological data)	Adult patients hospitalized at an IUC, presenting an abdominal or a pulmonary infection and infected with a pathogen expected to be susceptible to temocillin.	Temocillin	Continous infusion: loading dose of 2g of temocillin over 30 min followed immediately by continous infusion (6g/24h). Temocillin dosing regimens were adjusted for Clcreat. Temocillin was administered by continous infusion and the dose was arbitrarily set to 750 mg/24h after administration of a loading dose of 750 mg for patients undergoing continous veno-venous haemofiltration.	Intermittent bolus: 2g of temocillin as a 30-min infusion every 8h. Temocillin dosing regimens were adjusted for Clcreat.	C	Escherichia coli (n=13), Klebsiella spp. (n=7) or Enterobacter spp. (n=5) with Temocillin MICs varying from <2 to 16 mg/L. Four isolates were EBLSE-producing strains (E. Coli, Klebsiela pneumoniae, Enterobacter cloacae and Enterobacter aerogenes)	Yes: MICs for the successfully colleced isolates were detrmined using automated system routinely used by the clinical microbiology laboratories of the participants centers.	Continous infusion: 12 + 4 with continous veno-vnous haemofiltration	Intermittent bolus: 13	NA	Continous infusion: (1) the mean, median and range of percentages of dosing interval during which the free drug concentration remained > 16 mg/L were 88.9, 99.7 and 36.4-99.9 for patients without continous veno-vnous haemofiltration; (2) the mean, median and range of percentages of dosing interval during which the free drug concentration remained > 16 mg/L were 37.2, 33.0 and 9.2-73.7 for patient…	Intermittent bolus: the mean, median and range of percentages of dosing interval during which the free drug concentration remained > 16 mg/L were 76.4, 98.0 and 18.7-98.9.	LOW	5
Lips et al., 2014	120	Single-centre, randomised, open-label, comparative study	Not Serious	No	Yes	No	%fT>MIC - %fT>4xMIC	ICU Adult patients with hospital-acquired pneumonia - APACHE II (EI: 26±6 vs IA: 29±9)	Imipenem/Cilastatin	EI: LD 1g/1g/30min + 0.5g/0.5g/3h every 6 hours	IA: 1g/1g/30min every 8 hours	C	NA	0.5 mg/L ; 1 mg/L ; 2 mg/L ; 4 mg/L	11	9	-	%fT>CMI : 98.73±2.50 % (CMI 0.5mg/L); 94.34±10.21 % (CMI 1mg/L); 85.15±17.57 % (CMI 2mg/L); 53.14±27.27 % (CMI 4mg/L)	%fT>CMI : 99.99±0.03 % (CMI 0.5mg/L); 98.25±2.34 % (CMI 1mg/L); 87.40±12.19 % (CMI 2mg/L); 68.60±15.08 % (CMI 4mg/L)	LOW	5
																		p=0.171 (CMI 0.5mg/L); p=0.303 (CMI 1mg/L); p=0.765 (CMI 2mg/L); p=0.172 (CMI 4mg/L);
																		%fT>4xCMI : 85.15±17.57 % (CMI 0.5mg/L); 53.14±27.27 % (CMI 1mg/L); 13.55±24.47 % (CMI 2mg/L); 0±0 % (CMI 4mg/L)	%fT>4xCMI : 87.40±12.19 % (CMI 0.5mg/L); 68.60±15.08 % (CMI 1mg/L); 47.31±6.64 % (CMI 2mg/L); 27.81±9.52 % (CMI 4mg/L)
																		p=0.765 (CMI 0.5mg/L); p=0.172 (CMI 1mg/L); p=0.001 (CMI 2mg/L); p<0.001 (CMI 4mg/L);
Langan et al., 2014	NQ	Prospective, randomised cross-over study	Not Serious	No	Yes	No	%T > MIC	ICU Patients - Age=67 [20-75]; APACHE II=23 [11-40]	Meropenem	500mg/3h	1g/30min	C	Proteus mirabilis (n=1), Pseudomonas aeruginosa (n=3)	<4mg/L	10	10	-	%TMIC>40% at CMI=2mg/L (p=0.73), CMI=4mg/L (p=0.40) and CMI=8mg/L (p=0.13) for EI and IA groups		LOW	5
Georges et al., 2011	72	Simulations based on a previously published population pharmacokinetic model (Georges et al. AAC, 2009).	Not Serious	No	Yes	No	Percentage of simulated kinetic profiles with concentrations ranging between 40 and 100 mg/L.	Intensive care unit patients	Ceftazidime	Continous infusion: loading dose of 2g of ceftazidime followed immediately by continous infusion of 6g over 24h	Intermittent Infusion: 2gx3/day of ceftazidime	S	No	No	The data from 49 patients were used for the model bulding and those of 23 patients for the qualification of the population pharmacokinetic model (POP PK model). This information comes from the previously published POP PK model (Georges et al. AAC, 2009). Then, in the present publication, 1000 simulations were performed for each tested condition.		NA	Continous infusion: After 24h of treatment, 40% to 75% of simulated kinetic profiles are located between 40 and 100 mg/L for MDRD ranging from 90 to 140 mL/min (median values reported in ICU patients). After 72h of treatment, 55% to 75% of simulated kinetic profiles are located between 40 and 100 mg/L for MDRD ranging from 90 to 140 mL/min.	Intermittent bolus: After 24h of treatment, <25% of simulated kinetic profiles are located between 40 and 100 mg/Lfor MDRD ranging from 90 to 140 mL/min (median values reported in ICU patients). After 72h of treatment, <45% of simulated kinetic profiles are located between 40 and 100 mg/L for MDRD ranging from 90 to 140 mL/min.	LOW	5
Breilh et al., 2011	119	Prospective, open-label, single-center	Not Serious	No	Yes	No	Percentage of patients with unbound concentrations > CMI for at least 40% of the dosing interval	Patients undergoing abdominal surgery for peritonitis (i.e., appendicitis, diverticular disease, gastroduodenal colon perforation, etc.), including generalized peritonitis.	Ertapenem	Continous infusion: 1 g of ertapenem over 24 hours after 1-g loading dose	Intermittent Infusion: 1 g of ertapenem by once-daily intermittent infusion	C	The hospital microbiology laboratory, within 48 hours, identified all hospital-acquired bacteria isolated from inpatients’ abdominal or peritoneal fluid and blood when an abdominal or peritoneal infection was suspected. The ertapenem MIC was determined with the E test.	The ertapenem MIC ranges were as follows: Escherichia coli (0.006 to 0.5 mg/L), Enterobacter cloacae (0.023 to 0.5 mg/L), Klebsiella oxytoca (0.023 to 0.5 mg/L), Staphylococcus aureus (0.38 to 3 mg/L), Streptococcus viridians (0.38 to 3 mg/L) and Enterococcus faecalis (0.38 to 3 mg/L).	Continous infusion: 9	Intermittent administration: 9	NA	Ertapenem exhibited satisfactory PK/PD parameters while providing steady- state serum free concentrations exceeding the MIC, 70-100% for intermittent infusion and 100% for continuous infusion, of the time for the typical ex- tracellular bacteria encountered during severe abdominal infections. In addition, the Css/MIC ratio was always >5. These findings suggest that CI optimizes the PK/PD profile …		LOW	5
Roberts et al., 2010	NQ	Prospective Randomized Pilot Study	Not Serious	No	Yes	No	PTA for 50% fT>MIC	Critically ill adult patients with known or suspected sepsis, and with normal kidney function	Piperacillin/Tazobactam	Continuous infusion: Day 1 = a loading dose of 4/0.5 g piperacillin/tazobactam, followed immediately by a continuous 24-h infusion (333 mg/h) of piperacillin; Day 2 = 12/1.5g pipreacillin/tazobactam administered by 24-g infusion.	Intermittent bolus: 4/0.5g piperacillin/tazobactam as a 20-min infusion every 6 h or every 8 h	C	Not mentioned	No	8	8	NA	The cumulative fraction of response was 68.75% and 81.08% for extended (4g over 3h q8h and 4g over 3 h q6h).The cumulative fraction of response was 88.64%, 92.35% and 92.52% forcontinous infusion (8g/day; 12g/day and 16g/day).	The cumulative fraction of response was 74.07%, 49.37%, 40.03% and 53.28% for bolus dosing (3g over 20 min q4h; 3g over 20 min q6h; 4g over 20 min q8h and 4g over 20 min q6h).	MODERATE+++	5
																		PTA results obtaind with bolus dosing (3g over 20 min q4h; 3g over 20 min q6h; 4g over 20 min q8h and 4g over 20 min q6h), extended (4g over 3h q8h and 4g over 3 h q6h) and continous infusion (8g/day; 12g/day and 16g/day) indicate that continuous infusion is superior to extended infusion and bolus dosing.
Roberts et al., 2009	NQ	Prospective Randomized Pilot Study	Not Serious	No	Yes	No	PTA if 40% fT>MIC	Critically ill adult patients with known or suspected sepsis	Meropenem	Continuous infusion(n=5 patients): loading dose of 500 mg (infusion over 3 minutes) followed immediately by a continuous 24-hour infusion of 3000 mg. The dose for the first day was 3500 mg and 3000 mg/day thereafter.	Intermittent bolus (n=5 patients): for the first dose of meropeneme, 1500 mg (infusion over 5 minutes) and then 1000 mg (infusion over 3 minutes) every 8 hours. The dose for the first day was 3500 mg and 3000 mg/day thereafter.	C	No	No	5	5	NA	All intermittent bolus (500 mg/8h; 1000 mg/8h; 2000 mg/8h)), extended (500 mg/8h; 1000mg/8h; 2000 mg/8h) and continuous infusion (1500 mg/day; 3000 mg/day; 6000 mg/day) dosing regimens achieve high pharmacodynamic targets (100% success) against Escherichia coli, Klebsiella pneumoniae, Enterobacter species, Serratia marcescens and Citrobacter species. This result is due to the presence of high sus…		MODERATE (but these results are OK for long duration vs short duration; not continuous infusion)	5
Roberts et al., 2009	NQ	Prospective Randomized Pilot Study	Not Serious	No	Yes	No	Unbound concentration > MIC for at least 60% of dosing interval (intermittent bolus). Unbound concentration > CMI for 100% of dosing interval (continuous infusion).	Critically ill adult patients with known or suspected sepsis	Piperacillin/Tazobactam	Continuous infusion: Day 1= 4g/0.5g piperacillin-tazobactam bolus infusion (by central line over 20 minutes) followed immediately by a continuous 24-hour infusion of 8 g piperacillin/1g tazobactam (piperacillin 333 mg/h); Day 2= 12g/1.5 g piperacillin-tazobacam administered by 24-hour infusion (piperacillin 550 mg/h).	Intermittent bolus: 4g/0.5g piperacillin-tazobactam every 6 or 8 hours as precribed by the treaing critical care physician	C	No	No	6	7	NA	Continous infusion of piperacillin in critically ill patients attaints pharmacodynamic targets in subcutaneous tissue more successfully than bolus dosing. These results were evident despite a 25% lower dose ued in the continuous infusion group. However, the difference between bolus dosing ad continuous infusion is most likely only relevant to pathogens with high MICs.		LOW	5
De Jongh et al., 2008	80	Prospective, Randomized, Not blinded, Pilot Study	Not Serious	No	Yes	No	Time above MIC > 40% for measured free drug	Intensive care patients with nosocomial pneumoniae	Temocillin	2g IV followed by a 4 g/24h IV	2g/12h IV bolus	C	MICs were determined using standard CLSI procedure for Enterobacteriaceae with Escherechia coli ATCC 25922 as control orgnaism.	Yes but no values in the paper	6	6	NA	With Continuous Infusion, stable total serum concentrations were 73.5 + 3.0 mg/L (SEM) and free concentration 29.3 + 2.8 mg/L.	With twice daily administration, Cmax (total drug) was 147 + 12.3 mg/L (SEM; free drug: 50.3 + 15.8 mg/L), lowest trough (total drug) 12.3 mg/L. Probability of Target Attaintment (PTA95) (free drug) was obtained for MIC =< 8 mg/L.	MODERATE+++	5
Sakka et al., 2007	78	Randomized study	Not Serious	No	Yes	Yes (support by MSD)	fT>4.MIC for patients'kinetic profile ; fT>MIC of 20%, 30% and 40% of the dosing interval for Monte Carlo simulated profiles.	ICU-acquired pneumonia	Imipenem-Cilastatin	Loading dose of 1 g/1 g imipenem and cilastatin (as a short-term infusion; infusion time, 40 min) at time zero, followed by 2 g/2 g imipenem-cilastatin per 24 h as a continuous infusion for 3 days. The continuous infusion of imipenem-cilastatin started at 4 h post-start of the loading dose. After 76h, the patients in the continuous- infusion group received intermittent doses of 1 g/1 g imipenem-c…	The patients in the intermittent-treatment group (n=10) received 1 g/1 g imipenem-cilastatin as a short-term infusion (infusion time, 40 min) three times daily for 3 days.	C	In the continuous-treatment group, Acinetobacter lwoffii (n =1), Escherichia coli (n =1), Enterobacter cloacae (n =2), Enterobacter gergoviae (n =1), Pseudomonas aeruginosa (n = 3), and Klebsiella pneumoniae (n = 2). In the intermittent-treatment group, E. coli (n = 2), Enterobacter cloacae (n = 1), Pseudomonas aeruginosa (n = 1), Klebsiella pneumoniae (n =3), Serratia marcescens (n =1), Proteus …	The infecting pathogens in the intermittent-treatment group had an MIC of 0.125 mg/liter or below for six patients, an MIC of 0.25 mg/liter for three patients, and an MIC of 0.5 mg/liter for one patient. The pathogens in the continuous-infusion group had an MIC of 0.125 mg/liter or below for five patients, an MIC of 0.25, 0.5, or 2 mg/liter for one patient each, and an MIC of 1 mg/liter for two p…	10	10	NA	The fT >CMI for all recovered pathogens was 100% (n = 20 patients), and in most instances the fT >4.CMI was 100%.		MODERATE+++	5
																		All three targets were achieved at the 90% probability level at an MIC of 2 to 4 mg/L (86% at 4 mg/L).	fT>MIC of 20% was achieved at the 90% PTA at an MIC of 8 mg/L; fT>MIC of 30% was achieved at the 90% PTA at an MIC of 4 mg/liter; fT>MIC of 40% was achieved at the 90% PTA at an MIC of 1 to 2 mg/L (88% probability at 2 mg/L).
Langgartner et al., 2007	NQ	Prospective randomized cross-over study	Not Serious	No	Yes	Yes (Pfizer grant)	T > MIC	Intensive care unit patients	Piperacillin/Sulbactam	4/1 g intravenous loading dose (15–20 min) followed by 8/2 g intravenous continuous injection per 24 h ; After 2 days, regimes were crossed over	4/1 g intravenous infusion over 15–20 min every 8 h; After 2 days, regimes were crossed over	C	No	No	7	7	NA	Median-Range of Cmean (25.9 mg/L; 21.8-28.4 mg/L)	Median-Range of Cmin (4.8 mg/L; 1.2-43.1 mg/L)	LOW	5
																		A large German survey demonstrated that approximately 89% of Pseudomonas aerugionsa have an MIC <= 16 mg/L and approximately 82% have an MIC <=8 mg/L. According to this threshold, appropriate anti-bacterial concentrations of piperacillin/sulbactam were achievable with continuous infusion.
Rafati et al., 2006	NQ	Prospective, randomised controlled clinical trial	Not Serious	No	Yes	No	%T > MIC	Septic patients with systemic inflammatory response syndrome (SIRS) due to suspected or documented infection	Piperacillin	Piperacillin 2 g intravenously (i.v.) over 0.5 h as a loading dose followed by 8 g i.v daily over 24 h (continuous infusion group)	Piperacillin 3 g i.v. every 6 h over 0.5 h (intermittent infusion group	C	Klebsiella pneumoniae; Escherichia coli; Enterobacter sp.; Pseudomonas aeruginosa; Acinetobacter sp.	16 and 32 mg/L	20	20	NA	Mean serum concentrations exceeded the MICs of pathogens for 100% and 65% of the dosing interval for MICs of 16 mg/L and 32 mg/L, respectively	Mean serum concentrations exceeded the MICs of pathogens for 62% and 39% of the dosing interval for MICs of 16 mg/L and 32 mg/L, respectively	LOW	5
Roos et al., 2006	11	Prospective Randomized Pilot Study	Not Serious	No	Yes	No	PTA for 65% fT>MIC	Critically ill adult patients with known or suspected sepsis, and with normal kidney function	Cefepime	Intermittent bolus: 2g cefepime as a 3-min infusion every 12 h for at least 3-6 days		C	Not mentioned	No	13		NA	The PTA expectation value can be interpreted as the probability of successful treatment of infections caused by bacteria with a specific susceptibility pattern (MIC distribution) in the studied patient population. These calculations were performed for the first 12 h of treatment (occasion 1). Calculations were performed on the first 12 h as it represents the worst case scenario of PTA expectation…		MODERATE (but these results are OK for patients with normal kidney function only)	5
																		The PTA expectation values for E. coli and K. pneumoniae when cefepime is given as a CI was >90% for all dose groups, i.e. 2, 4 or 6 g/day. To achieve a >90% PTA expectation value for P. aeruginosa a dose of at least 4 g/day of cefepime as a CI is required. However, at the maximum recommended cefepime dose of 6 g/day administered as a CI, the PTA expectation value for A. baumannii is at best only…	When cefepime is administered as 1 g every 4 h, 1 g every 6 h or 2 g every 8 h, the PTA expectation value is >90% for E. coli and K. pneumoniae. For the current treatment protocol of 2 g every 12 h, cefepime achieves a 54% and 28% PTA expectation value for P. aeruginosa and A. baumannii, respectively. This is further reduced for 1 g every 12 h, which would provide PTA expectation values of 35.5% …
Li et al., 2005	81	Phase IV, multicentre, prospective, randomized, open-label clinical trial of hospitalized patients with complicated intra-abdominal infection	Not Serious	No	No	Yes (this study was sponsored by Wyeth Pharmaceuticals)	T>MIC (unbound drug)	Hospitalized patients with complicated intra-abdominal infection	Piperacillin/Tazobactam	A single loading dose of 2 g/0.25 g piperacillin/tazobactam administered over 30 min followed immediately by administration of 12 g/1.5 g piperacillin/tazobactam infused continuously over 24 h and repeated daily	Intermittent infusion: 3 g/0.375 g piperacillin/tazobactam infused over 30 min every 6 h	C	Not mentioned	Of the total enrolled patients, 45 patients in the continuous infusion regimen and 49 patients in the intermittent infusion regimen had available MIC data, ranging from 0.016 to 16 mg/L	45	49	NA	The T > MIC for unbound piperacillin in all 45 patients was 100%	The median (range) of T > MIC of unbound piperacillin was 95.01% (43.41–100%) ; and with the exception of one patient, all achieved greater that 50% T > MIC	MODERATE ++	5
Microbiological success (secondary criterion)
Ibrahim et al., 2017	NQ	Retrospective cohort	serious	No	No	No	Recurrent infection with the same organisms	Ventilator-associated pneumonia (VAP) caused only by GNB and sensitive to imipenem or intermediate - SOFA score (11.34 ± 1.98 (EI) vs 10.95 vs 1.78 (II))	Imipenem/Cilastatin	Extended Infusion within 180 min	Bolus Infusion within 30-60 min	NA	Pseudomonas species (28 vs 25 %)	0.5-4	98	89	NA	2 (2 %)	13 (14 %)	LOW	6
										500mg/6h	1g/3h		Klebsiella species (35 vs 29 %)	0.06-0.5
													E.coli (18 vs 22 %)	0.06-0.25
										Max: 4g/d			Acinetobacter species (11 vs 15 %)	1-8
													Other GNB (8 vs 9 %)	0.25-8				p=0.04
Zhao et al., 2017	NQ	Prospective Randomized Pilot Study	Not Serious	No	Yes	No	Microbiological Eradication	Severe sepsis or septic shock - SOFA score 8.0 ± 2.8 (CI) vs 8.5 ± 2.4 (II) - APACHE II score 19.4 ± 5.0 (CI) vs 19.7 ± 5.9 (II)	Meropenem	Continuous Infusion	Intermittent Infusion	NA	Escherichia coli (26%)	Main MIC <0.25	22	21	NA	18 (81.8 %)	14 (66.7 %)	LOW	6
													Pseudomonas aeruginosa (24%)
													Klebsiella pneumonia (16%)
													Acinetobacter baumannii (12%)
										0.5 g/30min + 3 g/d (0.5g/4h x6)	1.5 g/30min + 1 g/30min/8h		Enterobacter cloacae (2%)
													Enterobacter aerogenes (2%)
													Providencia stuartii (2%)
													Burkholderia cepacia (2%)					p=0.255
Dulhunty et al., 2015	NQ	BLING-II study - Phase IIB, double-blinded, randomised controlled trial	Not Serious	No	Yes	Yes (Funding by Baxter Healthcare Pty Ltd)	Duration of bacteremia	Severe sepsis (APACHE score 21/20)		Continuous Infusion	Intermittent Infusion	NA	Gram positive 11 vs 11/40	CMI not measured and Pathogens identification in 19 % of the patients	147	157	NA	0 (0-0)	0 (0-1)	MODERATE	6
									Piperacillin/Tazobactam	13.5 g	4.5 g/30min		Gram negative 29 vs 31/40
									Ticarcillin/Clavulanic acid	12.4 g	3.1 g/30 min		Susceptible to study drug 39 vs 37/40		63	60		p=0.24
									Meropenem	1 g	1 g/30 min		Nonsusceptible to study drug 1 vs 6/40		2	3
Roberts et al., 2007	NQ	Randomized open-label controlled pilot trial	Not Serious	No	Yes	No	Bacteriological Cure	Critical patients with sepsis	Ceftriaxone	0.5 g loading dose + 2 g of ceftriaxone administered by 24 h continuous infusion for at least 4 days	2 g of ceftriaxone administered by once-daily intermittent bolus dosing for at least 4 days	S	Staphylococcus aureus; Haemophilus influenzae ; Escherichia coli ; Klebsiella oxytoca; Moraxella catarrhalis; Acinetobacter sp; M-R Staphylococcus aureus; Streptococcus pneumoniae; Aeromonas hydrophila;Enterobacter cloacae ;Klebsiella pneumoniae; Proteus mirabilis	Not mentionned	25	25	NA	eradication -> 11/25; presumed eradicated -> 7/25 ; persistence ->0/25; probably not eradicated -> 5/25; superinfection -> 1/25; secondary infection -> 1/25(p=0.36)	eradication -> 5/25; presumed eradicated -> 9/25 ; persistence ->1/25; probably not eradicated -> 8/25; superinfection -> 2/25; secondary infection -> 0/25	MODERATE	6
																		eradication + presumed eradicated -> 18/25 (p=0.38)	eradication + presumed eradicated -> 14/25
																		Improvement in the primary endpoint of bacteriological cure was evident for patients receiving continuous infusion of ceftriaxone for 4 days or more.
Nicolau et al., 2001	NQ	Prospective, Open-Labeled, Randomized, Controlled Pilot study (ICU patients)	Not Serious	No	Yes	Yes (Bristol-Myers Squibb grant)	Microbiological outcomes associated with the administration of intermittent or continuous infusion ceftazidime in combination with once-daily tobramycin for the treatment of nosocomial-acquired pneumonia	nosocomial-acquired pneumonia	Ceftazidime	For patients with normal renal function (estimated creatinine clearance (Clcr) >50 ml/min using the method of Cockcroft and Gault), the ceftazidime regimen consisted of 3g (Continuous Infusion) over 24 h using an infusion pump	For patients with normal renal function (estimated creatinine clearance (Clcr) >50 ml/min using the method of Cockcroft and Gault), the ceftazidime regimen consisted of 2g IV every 8h (Intermittent Infusion) infused over 30 min (single 1 g ceftazidime bolus over 30 min at the initiation of therapy)	S	Pseudomonas aeruginosa, Haemophilus influenzae, Klebsiella pneumniae, Enterobacter sp., Proteus mirabilis, Acinetobacter baumanii, Escherichia coli, Staphylococcus aureus (MS)	Minimal inhibitory concentrations (MICs) for all isolates were measured throughout the treatment course. There was no development of resistance during therapy for either regimen (resistance was defined as a > twofold increase in MIC as compared to that of the initial determination)	17	18	NA	The rate of bacterial eradication for the pathogens in the continuous infusion (CI; n=20) and intermittent infusion (II; n=31) was also evaluated. Although not statistically significant, the trend in rate of bacterial eradication as expressed in days appeared to favor the intermittent administration technique (II: 3.9+/-3.8 vs. CI: 6.0+/-4.0 days, P=0.08).		MODERATE	6
Clinical cure (secondary criterion)
Vardakas et al., 2018	85	Meta-Analysis and Systematic Literature Review (n=22)	Not Serious	Yes	No	No	Clinical Cure	Adult patients with sepsis (Most : 45-65 years, APACHE score ≥20, ICU) : Lung, Intra-abdominal, skin and soft tissue, UTI, bacteraemia, CNS, Hospital-acquired pneumonia, Ventilator-associated pneumonia, Sepsis, Meliodiosis, COPD exacerbation.	Antipseudomonal β-lactams: Cefepime (n=2), Cefoperazone (n=1), Ceftazidime (n=5), Imipenem (n=2), Meropenem (n=7), Piperacillin (n=1), Piperacillin/Tazobactam (n=8), Ticarcillin/Clavulanate (n=2).	Prolonged infusion: ≥ 3 hours or 24h CI	Intermittent infusion : Bolus or ≤ 60 min II	S	Predominant isolates: Gram Negative bacteria - Cause of sepsis mostly not documented	CMI not described	607	612	ITT: RR=1.06 [0.96-1.87] (I²=39%, p=0.22)	395	370	HIGH	8
															537	554	PP: RR=1.13 [1.00-1.28] (I²=57%, p=0.06)	382	348
Lee et al., 2018	82	Meta-Analysis and Systematic Literature Review (n=10)	Not Serious	No	No	No	Clinical Cure	Critically ill patients with respiratory infections	Hanes et al., Am J Surg. 2000 Ceftazidime	LD 2g/30min + 60mg/kg/day	2g/8h	NA					Overall RR=1.177 [1.065-1.300] ; p=0.121	Subrgroup "Septic Patients": RR=0.850 [0.644-1.123] ; p=0.609		HIGH	8
									Nicolau et al., Int J Antimicrob Agents. 2001 Ceftazidime	LD 1g/30min + 3g/24h	2g/8h
									Georges et al., Int J Clin Pharmacol Ther. 2005 Cefepime	4g/24h	2g/12h
									Roberts et al., J Antimicrob Chemother. 2007 Ceftriaxone	LD 500mg + 2g/24h	LD 500mg + 2g/24h							Subrgroup "Non Septic Patients": RR=0.758 [0.221-2.602] ; p=0.758
									De Jongh et al., J Antimicrob Chemother. 2008 Temocillin	LD 2g/30min + 4g/24h	2g/30min/12h
									Roberts et al., Crit Care Med. 2009 Piperacillin/Tazobactam	Day 1: LD 4/0.5g/20min + 8/1g/24h	4/0.5g/6-8h
										Day 2: 12/1.5g/24h								Subrgroup "Patients High Mortality Risk": RR=1.162 [1.042-1.296] ; p=0.105
									Chytra et al., Crit Care. 2012, Meropenem	LD 2g/30min + 4g/24h	2g/30min/8h
									Rafati et al., Int J Antimicrob Agents. 2006 Piperacillin	LD 2g/30min + 8g/24h	3g/30min/6h
									Dulhunty et al., Clin Infect Dis. 2013 Piperacillin/Tazobactam, Meropenem, Ticarcillin/Clavulanate	Not Described								Subrgroup "Patients Low Mortality Risk": RR=1.187 [0.536-2.630] ; p=0.376
									Dulhunty et al., Am J Respir Crit Care Med. 2015 Piperacillin/Tazobactam, Meropenem, Ticarcillin/Clavulanate	Piperacillin/Tazobactam 12/1.5g/24h ; Meropenem 3g/24h ; Ticarcillin/Calvulanate 12/4g/24h	Piperacillin/Tazobactam 12/1.5g/30min/24h ; Meropenem 3g/30min/24h ; Ticarcillin/Calvulanate 12/4g/30min/24h
									Abdul-Aziz et al., Care Med. 2016 Piperacillin/Tazobactam, Meropenem, Cefepime	Piperacillin/Tazobactam LD 4/0.5g/30min + 4/0.5g/360min/6h ; Meropenem LD 1g/30min + 1g/480min/8h ; Cefepime LD 2g/30min + 2g/480min/8h	Piperacillin/Tazobactam 4/0.5g/30min/6h ; Meropenem 1g/30min/8h ; Cefepime 2g/30min/8h	NA
Zhao et al., 2017	NQ	Prospective Randomized Pilot Study	Not Serious	No	Yes	No	Clinical success	Severe sepsis or septic shock - SOFA score 8.0 ± 2.8 (CI) vs 8.5 ± 2.4 (II) - APACHE II score 19.4 ± 5.0 (CI) vs 19.7 ± 5.9 (II)	Meropenem	Continuous Infusion	Intermittent Infusion	NA	Escherichia coli (26%)	Main MIC <0.25	25	25	-	16 (64.0 %)	14 (56.0 %)	LOW	8
													Pseudomonas aeruginosa (24%)
													Klebsiella pneumonia (16%)
													Acinetobacter baumannii (12%)
										0.5 g/30min + 3 g/d (0.5g/4h x6)	1.5 g/30min + 1 g/30min/8h		Enterobacter cloacae (2%)
													Enterobacter aerogenes (2%)
													Providencia stuartii (2%)
													Burkholderia cepacia (2%)					p=0.333
Udy et al., 2017	29	BLING-II substudy - Phase IIB, double-blinded, randomised controlled trial	Not Serious	No	Yes	Yes (Funding by Baxter Healthcare Pty Ltd)	Clinical cure at D14 post-ceasing antibiotic	Severe sepsis (APACHE score 19/18) ARC Patients (Clcr>130 mL/min)		Continuous Infusion	Intermittent Infusion	NA	Not described	Not described	ARC CI	ARC II	OR=1.29 [0.77-2.15] ; p=0.33	ARC CI	ARC II	LOW	8
									Piperacillin/Tazobactam	13.5 g	4.5 g				19	26		14 (73.7 %)	19 (73.1 %)
																		p=0.96
									Ticarcillin/Clavulanic acid	12.4 g	3.1 g				No ARC CI	No ARC II		No ARC CI	No ARC II
									Meropenem	1 g	1 g				103	106		60 (58.3 %)	55 (51.9 %)
																		p=0.36
Fan et al., 2017	86	Prospective Clinical Trial	Not Serious	No	No	No	Time to Defervescence (Days)	ICU Patients (Bacterial infection or Neutropenic fever) - Majority of Respiratory Tract Infection - APACHE II Score 25.4 (EI) vs 26.2 (II)	Piperacillin/Tazobactam	4.5g/240min/8-12h	4.5g/30min/6-8h	NA	321 identified infectious organisms (199 susceptible : 101 (EI) vs 98 (II))	-	97	75	-	4	6	LOW	8
																		p=0.01
Bao et al., 2017	NQ	Randomized controlled trial	Not Serious	No	Yes	No	Clinical Success/Clinical Failure	Hospital-acquired pneumonia - APACHE II score 23.17 ± 7.10 (PI) vs 23.73 ± 6.73 (II)	Piperacillin/Tazobactam	4/0.5g/180min/6h	4/0.5g/30min/6h	C	Pseudomonas aeruginosa 32%(PI) vs 20% (II)	4 mg/L	25	25	NA	Clinical Failure		LOW	8
													Escherichia coli 28%(PI) vs 32% (II)	8 mg/L				3 (12.0 %)	5 (20.0 %)
													Klebsiella pneumoniae 28%(PI) vs 36% (II)					Clinical Success
													Enterobacter cloacae 8%(PI) vs 4% (II)	16 mg/L				22 (88.0 %)	20 (80.0 %)
													Serratia marcescens 4%(PI) vs 8% (II)
Lal et al., 2016	83	Meta-Analysis and Systematic Literature Review (n=8 (4 RCT/4 retrospective study))	Not Serious	Yes	No	No	Clinical Cure	Nosocomial pneumonia APACHE II score 13.9-26 (EI/CI) vs 11-28 (II)	Ceftazidime	LD 2g/30min + 60 mg/kg/24h	2g/30min/8h	NA	GNB	Not described	459	481	OR=2.45 [1.12-5.39] ; p=0.03 (I²=75%, p=0.0002) - If APACHE II score ≥ 15 OR=3.45 [1.08-11.01]	57	69	LOW	8
									Ceftazidime	3g/24h	2g/30min/8h
									Cefepime	4g/24h	2g/30min/12h
									Meropenem	LD 1g/30min + 1g/6h (CI)	1g/30min/6h
									Ceftazidime	LD 1g/30min + 2g/12h (CI)	2g/30min/12h
									Doripenem vs Imipenem	500mg/4h/8h	500mg/6h
									Piperacillin/Tazobactam	LD 4.5g/30min + 4.5g/6h (CI	4.5g/30min/6h
									Meropenem	500mg/3h/6h	1g/1h/8h		A.baumannii
Winstead et al., 2016	87	Retrospective single-center cohort study	Not Serious	No	Yes	No	30-day readmission	Tertiary Hospital - APACHE II score 14.7 ± 9.3 (EI) vs 13.5 ± 7.9 (II) - APACHE II score ≥ 17 25.3 % vs 38.4 %	Piperacillin/Tazobactam	LD 4.5g/30min + 3.375g/180min/6h	3.375g/30min	NA	P.aeruginosa (24.4 vs 26.3); Serratia, Acinetobacter, Citrobacter or Enterobacter sp. (17.4 % vs 12.6 %); Other (58.1 % vs 61.1 %)	MIC within the susceptible range	86	95	-	1 (1.2 %)	13 (13.7 %)	LOW	8
																		p=0.002
Roberts et al., 2016	84	Meta-Analysis (n=3 RCT)	Not Serious	Yes	No	No	Clinical Cure	Severe Sepsis - APACHE II score 21 [16-26] (CI) vs 20 [16-25] (II)	Piperacillin/Tazobactam n=203 (CI) vs n=221 (II)	13.5g/24h [13.5-18.0]	13.5g/24h [13.5-18.0]	NA	Identified Organism: 97 (CI) vs 114 (II) - GPB n=25 (CI) vs n=32 (II) ; GNB n=71 (CI) vs n=80 (II) ; Polyinfection n=25 (CI) vs n=29 (II)	Not described	312	320	RR=1.32 [0.97-1.80] ; p=0.07 (I²=64%, p=0.06)	173	148	MODERATE	8
									Meropenem n=94 (CI) vs n=93 (II)	3.0g/24h [2.0-3.0]	3.0g/24h [1.7-3.0]
									Cefepime n=11 (CI) vs n=2 (II)	6.0g/24h [6.0-6.0]	6.0g/24h							Better clinical cure if : Absence of Acute renal replacement, Lower APACHE II score, Younger Age, Nonbloodstream infection
									Ticarcillin/Clavulanic acid n=4 (CI) vs n=4 (II)	12.4g/24h [12.4-13.2]	12.4g/24h
									CI=/24h ; II if ≤180 min
Abdul-Azziz et al., 2016	91	BLISS Study: Prospective, two-centre, openlabelled RCT	Not Serious	No	Yes	No	Day 14 Clinical Cure	ICU patients - Severe sepsis - APACHE II socre 21 [17-26] (CI) vs 21 [15-26] (II) - SOFA 8 [6-10] (CI) vs 7 [5-9] (II)	Piperacillin/Tazobactam n=38 (CI) vs n=47 (II)	Median dose 18g [18-18]	Median dose 18g [9-18]	C	≥1 Pathogen: 69% (CI) vs 80% (II) - >1 Pathogen: 38% (CI) vs 46% (II) - For GNB: P.aeruginosa (37%)/A.baumannii (25%) (CI) vs A.baumannii (31%)/K,pneumoniae (23%) (II)	16 mg/L [8-16]	70	70	-	Piperacillin/Tazobactam		LOW	8
									Cefepime n=11 (CI) vs n=2 (II)	Median dose 6g [6-6]	Median dose 6g			8 mg/L [4-8]				22	15
																		p=0.016
																		Meropenem
																		14	8
									Meropenem n=21 (CI) vs 21 (II)	Median dose 3g [3-3]	Median dose 3g [3-3]			2 mg/L [2-2]				p=0.064
																		Cefepime
																		3	1
																		p=1.000
Abdul-Azziz et al., 2016	88	Post hoc analysis of the DALI Study	Not Serious	No	Yes	No	Clinical Cure	APACHE II score 20 [13-26] (EI) vs 18 [14-24] (II) - SOFA 5 [3-8] (EI) vs 5 [3-8] (II	Piperacillin/Tazobactam	Not Described	Not Described	NA	Identified Organisms: 74.6% (EI) vs 61.7% (II) - Polymicrobial Infection: 16.4% (EI) vs 15.7% (II) - GNB 79.2% (EI) vs 80.3% (II)	Not described	Clinical Cure n=106 (EI+II)		-	44 (41.5%)	62 (58.5%)	LOW	8
									Meropenem									p=0.641
																		Predictive Factors: SOFA score OR=0.89 [0.80-0.99], p=0.029 - Concomitant Antibiotic OR=0.31 [0.10-0.96], p=0.043 - Significant difference in Subgroup of patients with SOFA≥9 (n=35)
Dulhunty et al., 2015	NQ	BLING-II study - Phase IIB, double-blinded, randomised controlled trial	Not Serious	No	Yes	Yes (Funding by Baxter Healthcare Pty Ltd)	Clinical Cure / Organ failure-free days	Severe sepsis (APACHE score 21/20)		Continuous Infusion	Intermittent Infusion	NA	Gram positive 11 vs 11/40	CMI not measured and Pathogens identification in 19 % of the patients	147	157	-	111 (52.4 %) / 6 (0-10)	109 (49.5%) / 6 (0-11)	MODERATE	8
									Piperacillin/Tazobactam	13.5 g	4.5 g/30min		Gram negative 29 vs 31/40
									Ticarcillin/Clavulanic acid	12.4 g	3.1 g/30 min		Susceptible to study drug 39 vs 37/40		63	60		p=0.56/p=0.27
									Meropenem	1 g	1 g/30 min		Nonsusceptible to study drug 1 vs 6/40		2	3
Arnold et al., 2013	NQ	Retrospective study utilizing before-after study design	Not Serious	No	Yes	No	Tretament success defined as resolution of initial fever to less than 38°C but gretear than 36°C for 24 consecutive hours and/or a WBC count response indicated by a decrease in value to less than 12000 /uL or a 50% drop from the initial value within 7 days obf antibiotic initiation.	IUC patients with presumed gram-negative infection treated with time-dependant antibiotics cefepim, meropenem or piperacillin-tazobactam		Prolonged infusion: 3 hours	Intermittent perfusion: 30 minutes	S	Gram-negatve infection	Gram-negative High MIC (mg/L)	261	242	NA	The primary outcome, treatment success, was not significantly different between groups (intermittent infusion, 56.6% vs. prolonged infusion, 51.0%; p=0.204). Results were consistent regardless of antimicrobial received (cefepime intermittent infusion, 54.8% vs. prolonged infusion, 50.3%; p=0.479; meropenem intermittent infusion, 59.3% vs. prolonged infusion, 50.0%; p=0.257; piperacillin-tazobacta…		MODERATE	8
									Cefepime	2g q8h if ClCr>60 mL/min; 2g q12h if Clr=30-60 mL/min	2g q8h if ClCr>60 mL/min; 2g q12h if Clr=30-60 mL/min			8-32 for Enterobacteriaceae; Pseudomonas aeruginosa; Acinetobacter	143	15
									Meropenem	1g q8h if ClCr>50 mL/min; 1g q12h if ClCr=30-50 mL/min	1g q8h if ClCr>50 mL/min; 1g q12h if ClCr=30-50 mL/min			1-4 mg/L for Enterobacteriaceae; 2-8 for Pseudomonas aeruginosa; 4-16 for Acinetobacter	64	86
									Piperacillin-Tazobactam	4.5g q6h if ClCr>40 mL/min; 3.375g q6h if ClCr=30-40 mL/min	4.5g q6h if ClCr>40 mL/min; 3.375g q6h if ClCr=30-40 mL/min			16-128 for Enterobacteriaceae; Pseudomonas aeruginosa; Acinetobacter	54	41
Roberts et al., 2007	NQ	Randomized open-label controlled pilot trial	Not Serious	No	Yes	No	Clinical Cure	Critical patients with sepsis	Ceftriaxone	0.5 g loading dose + 2 g of ceftriaxone administered by 24 h continuous infusion for at least 4 days	2 g of ceftriaxone administered by once-daily intermittent bolus dosing for at least 4 days	S	Staphylococcus aureus; Haemophilus influenzae ; Escherichia coli ; Klebsiella oxytoca; Moraxella catarrhalis; Acinetobacter sp; M-R Staphylococcus aureus; Streptococcus pneumoniae; Aeromonas hydrophila;Enterobacter cloacae ;Klebsiella pneumoniae; Proteus mirabilis	Not mentionned	25	25	NA	resolution -> 13/25; improvement: 11/25; failure: 1/12 (p=0.05)	resolution -> 5/25; improvement: 17/25; failure: 3/12	MODERATE	8
																		cure -> 13/25 (p=0.04)	cure -> 5/25
																		Improvement in the primary endpoint of clinical cure was evident for patients receiving continuous infusion of ceftriaxone for 4 days or more.
Lorente et al., 2006	92	Retrospective cohort study	Not Serious	No	Yes	No	Clinicial Cure	Respiratory (APACHE II 15.32 (CI)/15.21 (II))	Meropenem	LD 1g/30min + 1g/360min/6h	1g/30min/6h	S	Pseudomonas aeruginosa ; Escherichia coli ; Serratia marcescens ; Enterobacter spp. ;Klebsiella pneumoniae ; Haemophilus influenzae ; Morganella morganii ; Proteus mirabilis ; Acinetobacter baumannii	no difference between both groups	42	47	NA	90.47 % in all ventilator-associated pneumoniae	59.57 %* in all ventilator-associated pneumoniae	MODERATE	8
																		84.61 % for patients with Pseudomonas aeruginosa	40.00 %* for patients with Pseudomonas aeruginosa
																		80.95 % for patients with MIC >=0.5 mg/L	29.41 % for patients with MIC >=0.5 mg/L
Microbiological cure (secondary criterion)
-
Ventilator free days (secondary criterion)
Ibrahim et al., 2017	NQ	Retrospective cohort	Not Serious	No	No	No	Mechanical ventilator	Ventilator-associated pneumonia (VAP) caused only by GNB and sensitive to imipenem or intermediate - SOFA score (11.34 ± 1.98 (EI) vs 10.95 vs 1.78 (II))	Imipenem/Cilastatin	Extended Infusion within 180 min	Bolus Infusion within 30-60 min	NA	Pseudomonas species (28 vs 25 %)	0.5-4	98	89	-	9.32 ± 2.3 days	15.11 ± 3.78 days	LOW	6
										500mg/6h	1g/3h		Klebsiella species (35 vs 29 %)	0.06-0.5
													E.coli (18 vs 22 %)	0.06-0.25
										Max: 4g/d			Acinetobacter species (11 vs 15 %)	1-8
													Other GNB (8 vs 9 %)	0.25-8				p=0.045
Abdul-Azziz et al., 2016	91	BLISS Study: Prospective, two-centre, openlabelled RCT	Not Serious	No	Yes	No	Day 28 Ventilator-free days	ICU patients - Severe sepsis - APACHE II socre 21 [17-26] (CI) vs 21 [15-26] (II) - SOFA 8 [6-10] (CI) vs 7 [5-9] (II)	Piperacillin/Tazobactam n=38 (CI) vs n=47 (II)	Median dose 18g [18-18]	Median dose 18g [9-18]	C	≥1 Pathogen: 69% (CI) vs 80% (II) - >1 Pathogen: 38% (CI) vs 46% (II) - For GNB: P.aeruginosa (37%)/A.baumannii (25%) (CI) vs A.baumannii (31%)/K,pneumoniae (23%) (II)	16 mg/L [8-16]	70	70	-	22	14	LOW	6
									Cefepime n=11 (CI) vs n=2 (II)	Median dose 6g [6-6]	Median dose 6g			8 mg/L [4-8]
									Meropenem n=21 (CI) vs 21 (II)	Median dose 3g [3-3]	Median dose 3g [3-3]			2 mg/L [2-2]				p=0.043
Fan et al., 2017	86	Prospective Clinical Trial	Not Serious	No	No	No	Duration of mechanical ventilation (Days)	ICU Patients (Bacterial infection or Neutropenic fever) - Majority of Respiratory Tract Infection - APACHE II Score 25.4 (EI) vs 26.2 (II)	Piperacillin/Tazobactam	4.5g/240min/8-12h	4.5g/30min/6-8h	NA	321 identified infectious organisms (199 susceptible : 101 (EI) vs 98 (II))	-	97	75	-	5	5	LOW	6
																		p=0.79
Nicolau et al. 2001	NQ	Prospective, Open-Labeled, Randomized, Controlled Pilot study (ICU patients)	Not Serious	No	Yes	Yes (Bristol-Myers Squibb grant)	Duration of mechanical ventilation	nosocomial-acquired pneumonia	Ceftazidime	For patients with normal renal function (estimated creatinine clearance (Clcr) >50 ml/min using the method of Cockcroft and Gault), the ceftazidime regimen consisted of 3g (Continuous Infusion) over 24 h using an infusion pump	For patients with normal renal function (estimated creatinine clearance (Clcr) >50 ml/min using the method of Cockcroft and Gault), the ceftazidime regimen consisted of 2g IV every 8h (Intermittent Infusion) infused over 30 min (single 1 g ceftazidime bolus over 30 min at the initiation of therapy)	S	Pseudomonas aeruginosa, Haemophilus influenzae, Klebsiella pneumniae, Enterobacter sp., Proteus mirabilis, Acinetobacter baumanii, Escherichia coli, Staphylococcus aureus (MS)	Minimal inhibitory concentrations (MICs) for all isolates were measured throughout the treatment course. There was no development of resistance during therapy for either regimen (resistance was defined as a > twofold increase in MIC as compared to that of the initial determination)	17	18		Continuous infusion	Intermittent infusion	LOW	6
																		7.9 +/- 4.0 days	8.3 +/- 4.3 days
																		p=0.970
ICU free days/ICU length of stay (secondary criterion)
Chan et al., 2018	NQ	Retrospective observational study	Not Serious	No	Yes	No	ICU and Hospital Length of stay	Critical Illness (mechanical ventilation or vasopressors prior to or at the time of PIP/TAZ initiation): 65.3 % (II) vs 63.6 % (PI)	Piperacillin/Tazobactam	LD 4.5g/30min + 3.375g/240min/8h (MD: LD+4h)	3.375g/6-8h or 4.5g/6h	NA	II: Unknown (64.5 %), P.aeruginosa (6.5 %)	CMI not described - Community-acquired infection (38.7%) / Nosocomial-acquired infection (61.3 %)	429	124	Adjusted Mean Difference 0.6 ± 0.8 [-0.9 - 2.1]	ICU Stay: 6.4 ± 6.8 days	ICU Stay: 8.0 ± 8.4 days	LOW	7
													PI: Unknown (66.4 %), P.aeruginosa (4.0 %)	CMI not described - Community-acquired infection (54.1%) / Nosocomial-acquired infection (45.9 %)			Adjusted Mean Difference 5.6 ± 2.1 [1.4 - 9.7]	Hospital Stay: 20.4 ± 16.1 days	Hospital Stay: 26.3 ± 22.8 days
																	Critically Ill Subgroup: AMD(Hospital stay)=6.2 ± 3.0 [0.4 -12.1]
																	Infection with unknown source Subgroup: AMD(Hospital stay)=7.9 ± 2.9 [2.2 -13.7]
																	Nosocomial Infection Subgroup: AMD(Hospital stay)=7.8 ± 3.2 [1.6 -14.0]
Ibrahim et al., 2017	NQ	Retrospective cohort	Not Serious	No	No	No	ICU stay	Ventilator-associated pneumonia (VAP) caused only by GNB and sensitive to imipenem or intermediate - SOFA score (11.34 ± 1.98 (EI) vs 10.95 vs 1.78 (II))	Imipenem/Cilastatin	Extended Infusion within 180 min	Bolus Infusion within 30-60 min	NA	Pseudomonas species (28 vs 25 %)	0.5-4	98	89	-	9.59 ± 2.12 days	15.34 ± 3.75 days	LOW	7
										500mg/6h	1g/3h		Klebsiella species (35 vs 29 %)	0.06-0.5
													E.coli (18 vs 22 %)	0.06-0.25
										Max: 4g/d			Acinetobacter species (11 vs 15 %)	1-8
													Other GNB (8 vs 9 %)	0.25-8				p=0.04
Zhao et al., 2017	NQ	Prospective Randomized Pilot Study	Not Serious	No	Yes	No	Length of ICU stay	Severe sepsis or septic shock - SOFA score 8.0 ± 2.8 (CI) vs 8.5 ± 2.4 (II) - APACHE II score 19.4 ± 5.0 (CI) vs 19.7 ± 5.9 (II)	Meropenem	Continuous Infusion	Intermittent Infusion	NA	Escherichia coli (26%)	Main MIC <0.25	25	25	-	10.0 days (7.0-26.5)	10.0 days (8.0-27.0)	LOW	7
													Pseudomonas aeruginosa (24%)
													Klebsiella pneumonia (16%)
													Acinetobacter baumannii (12%)
										0.5 g/30min + 3 g/d (0.5g/4h x6)	1.5 g/30min + 1 g/30min/8h		Enterobacter cloacae (2%)
													Enterobacter aerogenes (2%)
													Providencia stuartii (2%)
													Burkholderia cepacia (2%)					p=0.336
Udy et al., 2017	29	BLING-II substudy - Phase IIB, double-blinded, randomised controlled trial	Not Serious	No	Yes	Yes (Funding by Baxter Healthcare Pty Ltd)	D28 ICU-free days	Severe sepsis (APACHE score 19/18) ARC Patients (Clcr>130 mL/min)		Continuous Infusion	Intermittent Infusion	NA	Not described	Not described	ARC CI	ARC II	-	ARC CI	ARC II	LOW	7
									Piperacillin/Tazobactam	13.5 g	4.5 g				19	26		20 (10-24)	23 (16-24)
																		p=0.44
									Ticarcillin/Clavulanic acid	12.4 g	3.1 g				No ARC CI	No ARC II		No ARC CI	No ARC II
									Meropenem	1 g	1 g				103	106		20 (11-24)	22 (10-25)
																		p=0.40
Fan et al., 2017	86	Prospective Clinical Trial	Not Serious	No	No	No	ICU stay / Hospital stay (Days)	ICU Patients (Bacterial infection or Neutropenic fever) - Majority of Respiratory Tract Infection - APACHE II Score 25.4 (EI) vs 26.2 (II)	Piperacillin/Tazobactam	4.5g/240min/8-12h	4.5g/30min/6-8h	NA	321 identified infectious organisms (199 susceptible : 101 (EI) vs 98 (II))	-	182	185	-	ICU Stay		LOW	7
																		3	4
																		p=0.30
																		Hospital Stay
																		20	21
																		p=0.40
Winstead et al., 2016	87	Retrospective single-center cohort study	Not Serious	No	Yes	No	Lenght of Stay	Tertiary Hospital - APACHE II score 14.7 ± 9.3 (EI) vs 13.5 ± 7.9 (II) - APACHE II score ≥ 17 25.3 % vs 38.4 %	Piperacillin/Tazobactam	LD 4.5g/30min + 3.375g/180min/6h	3.375g/30min	NA	P.aeruginosa (24.4 vs 26.3); Serratia, Acinetobacter, Citrobacter or Enterobacter sp. (17.4 % vs 12.6 %); Other (58.1 % vs 61.1 %)	MIC within the susceptible range	86	95	-	9 [5-15]	9 [6-13]	LOW	7
																		p=0.876
							ICU Lenght of Stay											6 [3-11]	6 [2-10]
																		p=0.306
Roberts et al., Am J Respir Crit Care Med. 2016	84	Meta-Analysis (n=3 RCT)	Not Serious	Yes	No	No	D28 ICU-free days	Severe Sepsis - APACHE II score 21 [16-26] (CI) vs 20 [16-25] (II)	Piperacillin/Tazobactam n=203 (CI) vs n=221 (II)	13.5g/24h [13.5-18.0]	13.5g/24h [13.5-18.0]	NA	Identified Organism: 97 (CI) vs 114 (II) - GPB n=25 (CI) vs n=32 (II) ; GNB n=71 (CI) vs n=80 (II) ; Polyinfection n=25 (CI) vs n=29 (II)	Not described	312	320	-	16.33±8.91 days (n=70)	13.51±10.54 days (n=70)	MODERATE	7
									Meropenem n=94 (CI) vs n=93 (II)	3.0g/24h [2.0-3.0]	3.0g/24h [1.7-3.0]							14.56±10.06 days (n=212)	15.17±10.23 days (n=220)
									Cefepime n=11 (CI) vs n=2 (II)	6.0g/24h [6.0-6.0]	6.0g/24h							17.2±8.29 days (n=30)	13.67±9.53 days (n=30)
									Ticarcillin/Clavulanic acid n=4 (CI) vs n=4 (II)	12.4g/24h [12.4-13.2]	12.4g/24h							Mean Difference=0.66 [-0.89-2.21] ; p=0.40 (I²=60%, p=0.08)
									CI=/24h ; II if ≤180 min
Abdul-Azziz et al., 2016	91	BLISS Study: Prospective, two-centre, open labelled RCT	Not Serious	No	Yes	No	Day 28 ICU-free days	ICU patients - Severe sepsis - APACHE II socre 21 [17-26] (CI) vs 21 [15-26] (II) - SOFA 8 [6-10] (CI) vs 7 [5-9] (II)	Piperacillin/Tazobactam n=38 (CI) vs n=47 (II)	Median dose 18g [18-18]	Median dose 18g [9-18]	C	≥1 Pathogen: 69% (CI) vs 80% (II) - >1 Pathogen: 38% (CI) vs 46% (II) - For GNB: P.aeruginosa (37%)/A.baumannii (25%) (CI) vs A.baumannii (31%)/K,pneumoniae (23%) (II)	16 mg/L [8-16]	70	70	-	20	17	LOW	7
									Cefepime n=11 (CI) vs n=2 (II)	Median dose 6g [6-6]	Median dose 6g			8 mg/L [4-8]
									Meropenem n=21 (CI) vs 21 (II)	Median dose 3g [3-3]	Median dose 3g [3-3]			2 mg/L [2-2]				p=0.378
Dulhunty et al., 2015	NQ	BLING-II study - Phase IIB, double-blinded, randomised controlled trial	Not Serious	No	Yes	Yes (Funding by Baxter Healthcare Pty Ltd)	ICU-free days/ICU length of stay	Severe sepsis (APACHE score 21/20)		Continuous Infusion	Intermittent Infusion	NA	Gram positive 11 vs 11/40	CMI not measured and Pathogens identification in 19 % of the patients	147	157	-	18 (2-24)/7 (3-13)	20 (3-24)/6 (3-11)	MODERATE	7
									Piperacillin/Tazobactam	13.5 g	4.5 g/30min		Gram negative 29 vs 31/40
									Ticarcillin/Clavulanic acid	12.4 g	3.1 g/30 min		Susceptible to study drug 39 vs 37/40		63	60		p=0.38/p=0.042
									Meropenem	1 g	1 g/30 min		Nonsusceptible to study drug 1 vs 6/40		2	3
Nicolau et al., 2001	NQ	Prospective, Open-Labeled, Randomized, Controlled Pilot study (ICU patients)	Not Serious	No	Yes	Yes (Bristol-Myers Squibb grant)	Length of ICU stay during enrollment	Hospital-acquired pneumonia	Ceftazidime	For patients with normal renal function (estimated creatinine clearance (Clcr) >50 ml/min using the method of Cockcroft and Gault), the ceftazidime regimen consisted of 3g (Continuous Infusion) over 24 h using an infusion pump	For patients with normal renal function (estimated creatinine clearance (Clcr) >50 ml/min using the method of Cockcroft and Gault), the ceftazidime regimen consisted of 2g IV every 8h (Intermittent Infusion) infused over 30 min (single 1 g ceftazidime bolus over 30 min at the initiation of therapy)	S	Pseudomonas aeruginosa, Haemophilus influenzae, Klebsiella pneumniae, Enterobacter sp., Proteus mirabilis, Acinetobacter baumanii, Escherichia coli, Staphylococcus aureus (MS)	Minimal inhibitory concentrations (MICs) for all isolates were measured throughout the treatment course. There was no development of resistance during therapy for either regimen (resistance was defined as a > twofold increase in MIC as compared to that of the initial determination)	17	18	NA	Continuous infusion	Intermittent infusion	LOW	7
																		ICU length of stay: 8.5 +/- 3.4 days	ICU length of stay: 9.3 +/- 4.0 days
																		p=0.691
Adverse drug reactions (secondary criterion)
Cotner et al., 2017	NQ	Retrospective cohort	Not Serious	No	No	No	Nephrotoxicity (Acute Kidney Injury) RIFLE criteria	Not described	Piperacillin/Tazobactam	Prolonged infusion (Extended + Continuous)	Intermittent Infusion	NA	Not described	Not described	690	1700	OR=1.07 [0.83-1.39]	21.6 %	18.6%	LOW	7
									Cefepim
									Meropenem									p=0.1
										Dosing strategy not described
Zhao et al., 2017	NQ	Prospective Randomized Pilot Study	Not Serious	No	Yes	No	Superinfection	Severe sepsis or septic shock - SOFA score 8.0 ± 2.8 (CI) vs 8.5 ± 2.4 (II) - APACHE II score 19.4 ± 5.0 (CI) vs 19.7 ± 5.9 (II)	Meropenem	Continuous Infusion	Intermittent Infusion	NA	Escherichia coli (26%)	Main MIC <0.25	25	25	NA	1 (4.0 %)	4 (16.0 %)	LOW	7
													Pseudomonas aeruginosa (24%)
													Klebsiella pneumonia (16%)
													Acinetobacter baumannii (12%)
										0.5 g/30min + 3 g/d (0.5g/4h x6)	1.5 g/30min + 1 g/30min/8h		Enterobacter cloacae (2%)
													Enterobacter aerogenes (2%)
													Providencia stuartii (2%)
													Burkholderia cepacia (2%)					p=0.157
Dulhunty et al., 2015	NQ	BLING-II study - Phase IIB, double-blinded, randomised controlled trial	Not Serious	No	Yes	Yes (Funding by Baxter Healthcare Pty Ltd)	Adverse events/Serious adverse events	Severe sepsis (APACHE score 21/20)		Continuous Infusion	Intermittent Infusion	NA	Gram positive 11 vs 11/40	CMI not measured and Pathogens identification in 19 % of the patients	147	157	HR=0.91 [0.63-1.31] ; p=0.61	20 (9.4 %)/19 (9.0 %)	28 (12.7 %)/25 (11.4 %)	MODERATE	7
									Piperacillin/Tazobactam	13.5 g	4.5 g/30min		Gram negative 29 vs 31/40
									Ticarcillin/Clavulanic acid	12.4 g	3.1 g/30 min		Susceptible to study drug 39 vs 37/40		63	60		p=0.28/p=0.41
									Meropenem	1 g	1 g/30 min		Nonsusceptible to study drug 1 vs 6/40		2	3
Bao et al., 2017	NQ	Randomized controlled trial	Not Serious	No	Yes	No	Adverse Events	Hospital-acquired pneumonia - APACHE II score 23.17 ± 7.10 (PI) vs 23.73 ± 6.73 (II)	Piperacillin/Tazobactam	4/0.5g/180min/6h	4/0.5g/30min/6h	C	Pseudomonas aeruginosa 32%(PI) vs 20% (II)	4 mg/L	25	25	NA	19 (76.0 %)	23 (92.0 %)	LOW	7
													Escherichia coli 28%(PI) vs 32% (II)	8 mg/L
													Klebsiella pneumoniae 28%(PI) vs 36% (II)
													Enterobacter cloacae 8%(PI) vs 4% (II)	16 mg/L
													Serratia marcescens 4%(PI) vs 8% (II)
Winstead et al., 2016	87	Retrospective single-center cohort study	Not Serious	No	Yes	No	Complications (Not described)	Tertiary Hospital - APACHE II score 14.7 ± 9.3 (EI) vs 13.5 ± 7.9 (II) - APACHE II score ≥ 17 25.3 % vs 38.4 %	Piperacillin/Tazobactam	LD 4.5g/30min + 3.375g/180min/6h	3.375g/30min	NA	P.aeruginosa (24.4 vs 26.3); Serratia, Acinetobacter, Citrobacter or Enterobacter sp. (17.4 % vs 12.6 %); Other (58.1 % vs 61.1 %)	MIC within the susceptible range	86	95	NA	22 (25.6 %)	27 (28.4 %)	LOW	7
																		p=0.668
Nicolau et al. 2001	NQ	Prospective, Open-Labeled, Randomized, Controlled Pilot study (ICU patients)	Not Serious	No	Yes	Yes (Bristol-Myers Squibb grant)	The safety profile of the utilized antimicrobial regi- mens was assessed in all patients who received study drug regardless of the duration of therapy	Hospital-acquired pneumonia	Ceftazidime	For patients with normal renal function (estimated creatinine clearance (Clcr) >50 ml/min using the method of Cockcroft and Gault), the ceftazidime regimen consisted of 3g (Continuous Infusion) over 24 h using an infusion pump	For patients with normal renal function (estimated creatinine clearance (Clcr) >50 ml/min using the method of Cockcroft and Gault), the ceftazidime regimen consisted of 2g IV every 8h (Intermittent Infusion) infused over 30 min (single 1 g ceftazidime bolus over 30 min at the initiation of therapy)	S	Pseudomonas aeruginosa, Haemophilus influenzae, Klebsiella pneumniae, Enterobacter sp., Proteus mirabilis, Acinetobacter baumanii, Escherichia coli, Staphylococcus aureus (MS)	Minimal inhibitory concentrations (MICs) for all isolates were measured throughout the treatment course. There was no development of resistance during therapy for either regimen (resistance was defined as a > twofold increase in MIC as compared to that of the initial determination)	17	18	NA	Of the 41 patients enrolled 21 (51%) experience at least one ad- verse event attributable to the study agents. In these 21 patients, 24 events were documented and all were of mild to moderate severity. The most common events were diarrhoea, noted in nine patients (II, n = 3, CI, n = 6) and rash which was observed in three patients receiving each regimen. Three cases of Clostridium diffi- cile-ass…		LOW	7
NA : not available
CI : confidence interval
CV : coefficient of variation
NQ : not quoted in the manuscript
ARC : augmented renal clearance
OR : odds ratio
MIC : minimum inhibitory concentration
